# Supplementary material for: Validity and reliability of the Beck Depression Inventory II (BDI-II) in family caregivers of children with chronic diseases
Source: PLoS One. 2018 Nov 28;13(11):e0206917. doi: 10.1371/journal.pone.0206917 (PMC6261561; doi:10.1371/journal.pone.0206917)
Supplement: S1 Dataset — (XLSX) [file pone.0206917.s001.xlsx]

## Sheet: Hoja1
Caregiver'sAge	Caregiver'sSex	YearsOfMarried	SchoolingFamilyCaregiver	Patient'sSex	Caregiver'sReligion	NumberOfChildren	Occupation	Patient'sAge	DiagnosisOfTheChild	MedicalService	HospitalizationTime	StateOfTheCountry	CivilStatus	ParentalRole	FamilyTipe	Lifecycle	DiagnosticTime	SupportNetworks	monthly economic income	DepressionItem1	Depresin2	DepressionItem3	DepressionItem4	DepressionItem5	DepressionItem6	DepressionItem7	DepressionItem8	DepressionItem1	DepressionItem10	DepressionItem11	DepressionItem12	Depresin13	DepressionItem14	DepressionItem15	DepressionItem16	DepressionItem17	DepressionItem18	DepressionItem19	DepressionItem20	DepressionItem21	QualityOfLifeItem1	QualityOfLifeItem2	QualityOfLifeItem3	QualityOfLifeItem4	QualityOfLifeItem5	QualityOfLifeItem6	QualityOfLifeItem7	QualityOfLifeItem8	QualityOfLifeItem9
35	1	18	3	1	1	3	1	17	12	2	2	2	1	1	2	2	5	1	2	0	0	0	0	0	0	0	0	0	0	0	0	0	0	0	1	0	0	0	0	0	5	4	3	2	4	2	4	4	4
43	1	13	1	1	3	2	1	17	1	1	1	1	1	1	1	2	7	1	1	0	0	0	0	0	0	0	0	0	0	0	0	0	1	0	0	0	0	0	0	0	4	4	1	2	5	5	4	5	5
40	1	22	2	1	2	3	1	17	1	1	5	1	2	1	1	3	4	6	1	0	1	0	0	0	0	0	1	0	1	1	1	1	0	1	1	0	0	1	1	0	4	4	1	1	4	4	3	4	4
38	1	17	5	1	1	3	4	17	2	1	1	2	7	1	4	3	3	2	1	0	0	0	0	0	0	3	0	0	0	1	0	0	0	0	0	0	1	0	1	2	3	3	2	1	4	4	4	3	3
38	1	17	3	1	2	3	7	17	1	1	6	2	5	4	4	2	4	1	1	1	2	2	3	1	0	2	0	0	1	2	3	1	1	2	3	1	2	1	2	1	3	2	4	4	2	3	2	2	2
44	1	17	1	1	1	4	1	17	6	2	2	2	2	1	1	2	1	1	1	1	0	0	1	0	3	1	0	0	1	1	1	0	1	1	1	0	1	0	0	0	4	5	2	1	3	4	2	4	4
35	1	13	3	1	1	1	2	17	12	2	6	2	3	4	4	2	6	1	1	1	1	1	2	2	3	2	3	1	1	2	2	3	0	2	3	2	3	2	2	3	3	3	3	4	2	3	5	2	2
37	1	21	2	1	1	4	4	17	9	10	1	2	2	1	1	2	7	5	1	0	0	0	2	1	2	1	2	1	3	2	3	2	1	1	3	0	1	2	0	0	3	4	1	1	5	2	2	2	5
42	1	3	3	1	2	3	3	17	1	9	1	2	3	1	4	2	5	1	1	1	1	1	2	2	0	1	3	1	2	1	1	3	1	1	2	1	1	1	2	3	3	2	4	4	3	3	2	2	3
40	1	12	1	1	1	3	1	17	5	9	2	1	1	1	4	2	1	1	2	1	0	2	1	1	0	1	1	0	1	1	1	1	0	2	1	1	1	1	1	1	3	3	4	3	3	4	2	2	2
37	1	1	2	1	3	2	4	17	1	1	1	2	5	1	4	2	7	6	1	1	2	2	1	1	0	1	2	1	0	2	3	1	2	1	1	1	1	1	1	1	3	2	2	4	3	3	2	2	3
36	1	17	3	2	1	2	1	17	14	1	2	3	1	1	1	2	5	1	1	0	3	0	1	1	0	0	1	0	1	0	0	0	0	1	1	0	1	0	1	0	3	3	4	1	2	5	2	3	2
44	1	24	4	2	2	4	1	17	12	2	2	2	1	1	5	3	1	1	3	0	0	2	1	0	0	0	2	0	2	0	0	0	0	1	1	0	1	0	0	0	4	4	1	1	4	5	4	5	4
43	2	23	2	2	3	8	2	17	2	1	2	2	1	2	1	2	5	5	1	3	2	0	0	0	0	0	2	0	2	0	1	0	0	0	3	0	2	1	0	0	3	4	3	1	4	3	3	3	4
36	1	17	3	2	1	2	1	17	14	1	2	3	1	1	1	2	5	1	1	0	0	0	0	0	0	0	2	1	2	0	0	1	2	2	1	0	1	1	1	1	5	5	1	3	4	5	2	4	3
50	2	19	4	2	1	3	3	17	1	1	1	7	1	2	1	2	7	6	1	0	3	0	0	1	0	0	1	0	2	0	0	2	0	0	1	0	1	1	1	1	4	4	3	3	5	4	3	4	4
46	1	17	3	2	1	2	2	17	8	9	1	2	5	1	4	2	7	1	2	1	1	0	1	0	3	0	0	0	0	0	1	1	0	1	2	1	3	1	1	2	3	3	3	2	3	4	3	3	3
24	2	1	4	2	1	0	4	17	12	2	2	2	8	3	1	3	5	1	1	0	0	0	0	0	0	0	0	0	0	0	0	0	0	0	0	0	0	0	0	0	3	4	3	1	5	3	4	5	3
43	2	22	3	2	1	2	7	17	1	1	1	2	1	2	2	2	6	1	2	0	0	0	0	0	0	0	2	0	0	0	0	0	0	0	1	0	1	1	1	1	4	4	1	4	4	3	4	5	5
37	1	20	2	2	1	4	1	17	1	1	1	2	2	1	3	1	5	6	1	0	0	0	0	0	0	0	0	0	0	0	0	0	0	0	0	0	0	0	0	0	3	4	1	1	5	3	3	4	3
41	1	16	3	1	1	3	1	16	1	1	2	2	2	1	1	2	1	1	1	0	0	0	1	0	0	0	0	0	0	0	0	0	0	1	1	0	1	1	1	0	4	3	4	5	4	5	3	4	3
48	1	27	3	1	2	4	1	16	2	1	1	2	1	1	1	2	4	1	1	0	0	0	1	0	0	0	2	0	0	1	0	0	0	1	1	0	0	2	0	0	3	3	2	3	3	5	3	4	4
36	1	16	2	1	1	2	1	16	9	10	1	1	3	1	4	2	7	1	1	0	1	0	0	0	0	0	0	0	0	0	0	0	1	1	0	0	0	1	0	0	3	4	1	1	4	3	3	3	3
47	2	25	2	1	1	4	2	16	1	9	1	2	1	2	1	2	7	1	1	0	2	0	0	0	0	0	0	0	0	0	0	2	0	0	1	0	0	0	0	0	4	3	5	2	4	3	2	5	3
49	1	1	2	1	1	3	3	16	1	1	1	2	3	1	4	2	5	1	1	0	0	0	0	0	0	0	0	0	0	1	0	0	1	0	1	0	0	0	0	0	4	4	3	5	3	3	4	4	3
52	1	35	2	2	3	9	1	16	1	1	1	2	1	5	1	3	7	5	2	0	0	2	1	1	0	0	2	0	3	2	2	2	0	2	1	2	1	3	3	2	3	3	2	2	3	4	2	3	2
37	1	16	2	2	1	5	1	16	9	1	2	7	3	1	5	1	4	6	1	0	0	0	1	1	3	1	3	0	3	1	3	3	1	1	1	1	1	2	2	0	4	3	2	2	3	3	3	3	3
31	1	17	2	2	1	4	1	16	2	1	2	5	1	1	1	1	3	1	2	1	2	0	1	0	0	0	0	0	0	0	0	0	0	1	1	0	0	0	0	1	3	3	3	1	2	3	4	3	5
39	1	16	5	2	1	4	1	16	5	9	1	2	1	1	1	2	7	1	3	0	0	0	1	1	0	3	0	0	3	0	1	1	1	2	1	1	1	1	3	0	3	2	3	2	3	4	3	3	3
39	1	20	3	2	1	4	1	16	2	1	2	2	1	1	2	2	4	6	2	0	0	0	0	0	0	0	0	0	1	0	0	0	0	1	3	1	0	2	1	2	4	3	3	2	4	4	3	4	4
36	1	16	4	2	1	4	1	16	9	10	2	4	5	1	5	2	7	1	1	0	0	0	0	0	0	1	2	0	0	0	0	2	0	1	0	0	0	0	0	0	4	4	1	1	5	5	4	4	4
56	1	35	2	1	3	5	3	15	1	1	2	2	2	4	1	3	5	6	2	1	1	1	1	1	3	1	1	1	2	1	1	2	1	1	3	1	2	1	2	3	3	3	3	3	2	3	3	2	3
39	1	20	3	1	1	4	1	15	2	1	2	2	1	1	3	2	6	1	3	2	0	0	0	0	0	1	1	0	2	0	0	0	0	1	0	1	1	1	1	1	4	3	3	3	4	5	4	4	4
23	1	15	1	1	1	1	1	15	1	1	1	2	2	4	2	2	4	1	1	0	0	0	0	0	0	0	0	0	0	0	0	0	0	0	0	0	0	0	0	0	4	4	3	3	4	4	4	4	4
52	1	15	3	1	1	2	1	15	5	9	4	1	3	1	4	3	6	1	1	0	0	0	0	0	0	0	0	0	0	0	0	0	0	1	1	0	1	1	1	0	4	3	2	2	4	3	3	4	3
33	1	20	3	1	1	3	1	15	1	1	2	4	1	1	1	2	2	1	2	0	2	2	1	1	0	0	2	1	3	3	0	3	1	1	3	0	1	1	2	0	3	4	3	5	4	5	3	4	3
44	1	18	1	1	2	4	1	15	1	1	6	7	3	5	4	2	6	1	2	0	0	0	3	1	0	0	2	0	0	0	2	1	0	1	1	1	1	1	1	0	3	2	4	4	5	4	2	3	4
37	1	17	2	2	1	4	1	15	14	4	3	4	7	1	4	2	2	5	1	1	1	3	1	1	3	2	3	0	2	3	2	1	2	1	2	1	1	2	2	2	3	4	2	3	2	5	2	5	2
42	1	18	3	2	1	2	1	15	6	2	1	5	1	1	1	2	7	6	1	0	0	0	0	0	0	0	0	0	0	0	0	0	0	0	0	0	0	0	0	0	4	5	1	1	5	5	5	4	4
47	2	22	2	2	1	3	7	15	2	1	2	1	1	2	1	2	7	5	1	0	0	0	0	0	0	0	0	0	0	1	2	2	2	1	1	1	1	2	2	2	3	3	3	3	3	3	3	3	3
56	2	23	2	2	2	3	4	15	6	2	1	3	1	2	1	2	7	6	2	1	1	0	0	0	0	0	0	0	0	0	0	2	0	0	1	0	0	0	0	0	4	5	1	2	4	4	4	5	4
48	2	22	3	2	1	3	3	15	5	9	1	2	1	2	3	2	7	1	1	1	0	0	0	1	0	0	0	0	1	2	1	1	0	2	2	1	2	2	1	3	4	3	2	3	3	4	3	4	3
45	1	14	2	2	1	6	4	15	5	6	1	2	3	1	4	2	7	1	2	1	0	2	2	2	0	3	3	0	2	2	2	2	1	1	1	1	2	1	2	2	3	3	3	2	4	5	2	4	1
36	1	15	4	2	1	3	3	15	5	9	1	2	1	1	4	2	1	1	1	0	0	0	0	0	0	0	0	0	0	0	0	0	0	0	0	0	0	0	0	0	4	4	1	1	5	3	5	5	5
41	1	15	3	2	1	3	4	15	9	10	1	1	7	1	4	2	4	1	1	0	0	0	0	0	0	0	2	0	0	0	0	2	1	1	0	0	0	0	0	0	4	4	2	1	4	3	3	3	3
44	2	24	2	1	1	3	3	14	2	1	2	2	1	2	2	2	4	6	2	0	1	0	1	1	0	0	0	0	0	0	1	1	0	1	1	1	1	1	1	2	3	3	4	4	3	2	3	5	3
31	1	14	3	1	1	4	1	14	1	7	1	2	1	1	1	2	1	1	1	0	0	0	1	1	0	0	2	0	0	1	0	2	0	1	1	1	1	1	1	1	3	4	2	1	4	3	3	4	3
46	1	20	5	1	1	1	1	14	7	7	1	1	1	1	1	1	7	1	4	1	3	0	1	0	0	0	0	0	1	1	3	2	0	1	2	1	2	2	3	3	5	4	1	1	5	5	5	5	5
34	1	14	4	1	1	3	1	14	1	8	1	7	3	1	4	1	7	1	2	1	0	0	2	1	3	1	2	1	2	1	0	1	1	1	2	1	2	2	1	2	3	3	2	1	2	5	2	2	4
43	1	21	4	1	1	3	3	14	5	9	1	4	1	1	2	2	7	1	2	1	0	0	0	1	0	1	2	0	1	2	1	0	0	2	1	1	3	1	1	0	3	3	4	4	3	4	3	3	3
41	1	14	4	1	3	4	1	14	14	1	1	2	5	1	4	2	4	1	3	0	0	0	1	1	0	1	1	0	1	1	1	1	1	1	1	1	1	1	1	1	4	3	2	3	4	4	4	3	2
35	1	17	2	1	1	3	1	14	7	6	1	7	1	1	1	1	7	1	1	0	0	0	0	0	0	0	0	0	0	0	0	0	0	1	0	0	1	1	1	0	4	3	1	1	4	5	2	5	5
37	1	1	3	1	1	2	2	14	5	9	1	2	3	1	4	2	7	1	1	1	1	0	2	1	0	0	0	0	2	1	0	1	0	1	1	1	1	1	1	0	4	3	2	2	3	5	4	3	3
40	2	23	3	2	1	3	2	14	1	1	1	3	1	2	1	2	7	1	1	0	1	0	0	0	0	0	0	0	0	0	0	0	0	0	0	0	0	0	0	0	4	5	1	1	4	4	4	4	4
38	2	15	3	2	1	3	7	14	1	1	6	2	1	2	2	2	4	1	1	0	1	0	1	0	0	0	0	0	3	0	0	0	0	1	1	0	0	1	0	0	3	4	2	2	3	3	3	4	4
44	1	19	3	2	1	2	1	14	5	9	1	7	1	1	4	3	3	1	3	0	0	0	0	1	0	0	0	0	0	0	0	0	0	0	0	0	0	0	0	0	4	4	1	1	4	4	4	4	4
45	1	15	3	2	1	3	7	14	1	1	2	2	3	1	4	2	1	1	2	0	0	0	1	0	0	1	0	0	1	1	1	1	0	1	2	0	1	1	1	0	4	4	1	2	4	3	4	4	4
43	1	1	5	2	3	3	1	14	5	9	1	3	8	1	4	2	4	1	3	0	0	0	0	0	0	0	0	0	0	0	0	0	0	0	1	0	0	0	0	0	5	5	2	1	5	5	5	5	5
38	1	20	3	2	1	4	1	14	9	10	1	7	1	1	1	2	7	1	1	0	0	0	0	0	1	0	0	0	2	0	0	0	1	1	1	0	2	1	1	1	4	3	2	2	4	4	4	4	3
38	1	13	3	1	1	1	3	13	1	1	1	1	3	1	1	3	7	6	1	1	0	1	2	1	0	1	2	1	2	1	1	0	0	1	3	1	1	2	2	2	4	2	5	5	4	4	3	4	4
41	1	22	3	1	1	4	1	13	9	10	1	2	1	1	3	2	7	1	1	0	0	0	0	0	0	0	2	0	0	0	0	0	0	1	1	0	0	0	0	0	5	4	1	1	5	5	5	5	5
31	1	13	2	1	1	3	1	13	1	1	1	2	1	1	1	2	4	1	4	0	0	0	1	0	0	1	2	0	1	1	1	1	0	1	3	1	3	1	1	1	4	4	2	3	5	5	3	4	4
32	1	5	3	1	1	3	4	13	1	1	1	2	5	1	4	1	3	1	1	0	0	0	1	1	0	0	2	0	1	1	1	0	1	1	1	2	1	1	1	3	4	3	2	2	5	3	5	3	3
38	1	18	2	1	1	2	1	13	2	1	1	2	1	1	1	2	2	1	1	0	0	0	0	0	0	0	0	0	2	0	0	0	0	0	0	0	2	1	0	0	4	3	2	1	5	3	4	5	4
35	1	20	2	1	2	4	1	13	1	1	1	2	1	1	1	2	4	6	1	3	1	0	3	0	0	1	0	1	2	0	2	1	0	2	2	1	1	2	3	0	4	3	2	1	1	4	2	4	2
41	2	14	3	2	1	2	4	13	6	2	1	2	1	2	1	2	6	1	1	0	0	0	0	0	0	1	2	0	2	1	0	1	0	1	0	0	0	1	0	0	3	3	3	2	3	5	3	3	3
32	1	11	3	2	1	3	3	13	6	2	1	1	2	1	2	2	1	6	2	0	1	0	0	1	0	0	0	0	0	0	0	0	0	0	1	0	0	1	0	1	4	4	1	1	5	4	4	4	4
43	2	13	4	2	1	3	4	13	5	9	3	1	2	2	3	2	1	1	3	0	0	2	1	1	1	1	2	0	3	1	1	1	0	1	1	0	1	1	1	1	4	3	2	3	4	4	3	4	3
46	1	16	3	2	1	2	1	13	2	1	6	1	1	1	2	2	4	1	2	0	0	0	1	1	0	0	0	0	1	1	1	1	0	1	3	2	2	1	1	1	4	3	2	4	5	4	3	3	3
32	1	14	4	2	1	3	1	13	9	10	2	2	1	1	2	2	1	1	3	0	0	0	1	1	0	0	0	0	0	1	0	1	0	0	1	0	1	1	0	0	3	4	2	3	3	4	3	3	3
33	1	16	3	2	1	2	4	13	14	10	1	3	4	1	4	2	7	6	1	1	2	0	1	1	0	0	2	1	3	3	2	1	1	2	3	1	2	2	2	1	3	3	4	3	3	4	2	4	3
39	1	20	2	2	1	4	1	13	9	10	2	7	1	1	1	2	6	1	1	0	2	0	2	0	0	0	2	0	0	0	0	0	1	1	0	0	0	1	0	0	4	4	2	1	4	5	2	3	4
42	1	22	2	2	1	3	1	13	2	1	2	1	1	1	1	2	6	1	2	0	0	2	1	0	1	0	2	0	3	0	0	0	0	0	1	0	0	0	0	0	3	4	2	2	4	4	4	4	4
33	1	13	3	1	1	2	1	12	9	10	1	1	2	1	3	2	4	1	2	0	0	0	0	1	0	0	1	0	0	0	0	0	0	0	0	0	0	0	1	0	4	3	1	1	4	3	3	4	3
44	1	27	2	1	1	5	1	12	1	1	1	2	1	1	1	2	6	1	2	0	0	0	1	1	0	0	2	0	3	1	1	1	1	1	1	1	0	1	1	1	4	3	2	3	4	4	3	4	4
36	1	19	3	1	1	4	1	12	12	2	6	2	1	1	1	3	6	1	1	2	2	0	1	2	1	2	3	0	3	1	0	1	1	1	2	1	1	1	3	3	3	2	4	2	3	4	2	3	3
41	1	16	3	1	1	3	1	12	9	10	2	2	1	1	2	2	1	1	3	0	0	0	0	0	0	0	0	0	0	0	0	0	0	0	0	0	0	0	0	0	4	4	2	1	4	4	4	4	4
31	1	4	2	1	1	1	1	12	14	4	1	2	2	1	1	1	5	1	1	1	1	0	1	0	3	1	1	0	2	1	1	1	0	1	3	0	2	2	1	1	3	4	3	1	3	3	2	2	3
45	2	22	3	1	1	6	3	12	2	1	1	2	1	2	1	2	4	5	3	0	0	0	1	1	0	0	1	0	1	0	0	1	0	0	2	0	0	0	0	1	4	4	3	3	4	5	3	4	3
32	1	8	3	1	1	4	1	12	9	1	1	1	2	1	1	2	7	1	1	0	0	0	0	0	0	0	0	0	3	0	0	0	0	1	1	0	0	0	1	1	3	4	3	3	3	3	3	3	3
43	1	20	2	1	1	3	1	12	9	10	1	2	1	1	2	3	4	1	5	1	0	0	0	1	0	0	0	0	3	0	1	0	0	0	3	2	1	0	1	1	3	2	1	2	3	3	5	3	3
40	1	1	6	1	1	3	4	12	1	1	1	2	4	1	4	2	7	6	7	0	0	0	0	0	0	0	0	0	0	0	1	0	0	0	0	0	0	0	0	0	5	5	1	1	4	4	4	4	4
32	1	3	3	2	1	3	3	12	2	1	1	2	1	1	1	2	7	1	1	2	1	0	1	2	2	3	3	3	3	1	1	1	3	2	1	1	1	2	2	1	3	3	5	5	3	3	3	3	3
31	1	18	3	2	3	3	1	12	1	1	1	7	2	1	1	2	1	1	1	0	0	0	0	0	0	0	0	0	0	0	0	0	0	0	1	0	0	0	0	0	5	5	2	1	5	5	4	4	4
43	2	15	4	2	1	3	3	12	2	1	2	2	1	2	1	2	3	1	1	0	0	0	1	1	0	0	1	0	1	1	0	0	0	0	1	0	1	1	0	1	4	4	2	1	3	3	3	3	3
36	1	12	4	2	1	1	7	12	4	4	1	2	4	1	4	2	1	1	1	1	1	2	2	1	0	1	1	0	1	0	0	1	0	1	1	1	0	1	1	0	4	4	1	1	4	4	3	3	4
41	1	20	2	2	2	2	1	12	6	2	1	7	1	1	1	2	4	6	1	0	0	0	0	0	0	0	0	0	0	0	0	2	0	1	1	0	1	1	1	1	4	4	2	1	5	5	3	4	4
32	1	12	2	2	1	1	1	12	5	9	6	2	2	1	1	2	7	1	1	1	3	0	1	0	1	1	0	0	0	1	0	1	0	1	2	0	1	0	1	0	5	5	2	1	4	4	5	5	5
37	1	18	3	1	2	3	1	11	2	1	1	2	1	2	1	2	1	1	1	0	0	0	0	0	0	0	0	0	0	0	0	0	0	1	1	1	0	1	1	0	4	4	2	1	5	5	3	4	3
38	1	2	3	1	1	2	4	11	1	1	1	1	3	1	2	2	2	1	1	1	0	0	1	1	3	1	0	1	3	1	2	2	2	1	3	2	2	1	2	1	3	4	2	1	2	2	3	2	2
38	1	18	3	1	1	2	1	11	9	10	1	1	1	1	1	2	5	1	2	0	0	0	0	0	0	0	0	0	0	0	0	0	0	0	0	0	0	0	0	0	5	4	3	1	3	4	3	5	4
35	1	17	2	2	2	2	7	11	12	2	2	7	3	1	4	2	4	1	1	0	0	0	1	1	0	1	0	0	3	0	3	0	0	1	3	1	1	1	1	1	3	4	4	3	3	4	3	4	4
35	1	17	2	2	2	2	7	11	12	2	2	7	3	1	4	2	4	1	1	0	0	0	1	0	0	0	0	0	0	0	0	0	0	1	1	0	1	0	1	1	4	5	2	2	4	4	4	4	4
40	1	18	2	2	1	2	1	11	2	1	1	7	2	1	1	2	7	1	1	1	3	0	2	0	0	0	0	1	0	0	3	0	0	0	1	2	0	0	0	0	5	5	1	1	4	5	5	4	4
45	1	11	4	2	2	2	1	11	5	9	1	2	4	1	5	3	2	5	3	0	0	0	0	0	0	0	0	0	0	1	0	0	0	1	3	0	1	1	1	0	5	5	1	2	3	4	3	3	3
25	2	5	1	1	3	2	4	10	3	5	1	2	2	2	1	2	7	1	1	1	1	1	1	1	0	1	1	1	1	0	0	0	0	0	2	1	0	1	1	1	4	4	2	1	4	4	4	4	4
31	1	10	3	1	1	2	7	10	2	1	4	1	5	1	1	1	3	2	1	3	3	3	3	2	3	2	3	1	3	1	3	3	2	3	2	3	3	3	3	3	2	1	5	4	1	3	2	1	3
35	1	10	5	1	1	3	1	10	2	9	1	3	2	1	1	2	3	1	1	0	0	0	0	0	0	0	0	0	0	0	0	0	0	0	2	1	0	1	1	0	4	4	1	1	5	5	3	4	3
35	1	14	1	1	1	5	3	10	5	9	6	1	1	1	1	2	7	1	3	0	0	0	0	0	0	0	0	0	0	0	0	1	1	0	1	1	1	1	1	1	4	4	2	2	4	3	3	3	4
33	1	12	3	1	2	3	1	10	9	10	1	2	2	1	1	2	6	5	1	0	0	0	2	0	0	3	2	0	0	0	0	0	1	1	2	0	1	1	1	1	3	2	2	4	2	3	2	2	2
31	1	17	2	1	1	2	1	10	5	9	1	4	1	1	1	2	1	6	1	0	0	0	0	0	0	0	0	0	0	0	0	0	0	0	0	0	0	0	0	0	4	4	2	1	3	3	4	4	4
38	1	10	3	2	1	2	1	10	5	9	3	3	1	1	1	1	2	1	1	0	0	0	0	1	1	0	0	0	1	2	0	0	0	1	1	0	1	0	1	0	4	4	2	2	5	4	4	5	5
55	1	36	3	2	1	4	1	10	5	4	1	7	2	5	1	2	7	1	1	0	0	0	0	1	0	0	2	0	0	0	0	0	0	1	1	0	1	0	0	0	5	3	1	1	5	5	4	3	3
33	2	10	3	2	1	1	7	10	1	1	1	2	3	2	5	2	7	1	2	0	0	0	0	1	0	0	2	0	0	0	0	1	0	1	1	0	0	1	0	0	3	4	2	1	2	4	4	4	4
27	2	10	4	2	1	2	3	10	7	1	1	2	2	2	1	1	6	1	2	0	0	1	0	0	0	0	1	0	0	0	0	1	0	1	0	0	0	1	1	1	4	4	3	2	4	4	4	4	4
26	1	1	4	2	1	2	4	10	6	2	1	2	3	1	4	2	7	6	1	1	0	0	0	0	0	0	0	1	2	1	1	0	0	1	2	1	2	0	1	0	3	3	1	1	4	3	3	3	3
26	1	11	2	2	1	3	1	10	5	9	1	4	2	1	1	3	1	1	1	1	1	1	1	1	1	1	1	0	0	1	1	1	0	1	1	0	0	1	1	0	3	3	1	1	2	2	2	2	2
28	1	1	3	2	2	1	7	10	12	2	1	2	5	1	4	2	3	1	1	1	0	0	3	1	0	0	0	0	0	0	0	2	1	0	1	0	1	1	0	1	4	3	4	4	4	2	2	3	3
28	1	12	3	1	1	2	1	9	1	1	1	2	1	1	1	2	2	1	1	0	0	0	1	1	0	1	1	0	0	0	0	1	0	1	1	1	1	1	1	0	4	5	2	1	4	5	3	3	3
39	1	9	3	1	1	2	1	9	5	9	1	1	2	1	5	2	1	1	3	0	0	2	1	1	0	0	1	0	1	1	1	1	0	1	0	0	0	0	1	1	4	4	2	3	4	4	3	4	3
33	1	14	4	1	1	1	1	9	5	9	2	2	1	1	1	2	5	1	2	1	1	2	2	1	0	0	2	1	1	2	1	1	0	2	2	0	2	1	1	1	4	3	1	2	4	5	3	3	3
34	1	9	4	1	1	3	1	9	5	9	1	2	3	1	4	2	5	1	2	0	0	0	0	1	0	0	0	0	0	0	0	1	1	1	1	1	0	1	0	1	3	3	2	2	3	4	4	3	3
28	1	13	3	1	1	2	1	9	1	1	4	2	1	1	1	2	3	1	1	0	0	0	1	1	0	1	1	0	0	1	0	0	0	1	1	1	1	1	1	1	4	4	4	2	3	5	4	4	4
34	1	13	3	1	2	3	1	9	5	9	1	2	2	1	2	2	7	6	3	0	0	0	1	0	0	0	1	0	1	1	0	1	0	1	1	1	0	1	1	1	3	3	4	4	3	4	2	3	3
31	2	11	3	1	2	3	7	9	13	9	1	2	2	2	1	2	4	1	1	0	0	1	1	0	0	0	0	0	0	0	1	1	0	0	0	0	0	1	0	0	2	4	2	1	4	4	3	4	4
31	1	12	4	1	1	2	1	9	5	9	1	1	1	1	1	2	5	1	3	0	0	0	0	0	0	0	1	0	1	1	0	1	0	1	0	1	0	1	1	0	1	1	1	1	4	4	3	4	5
39	1	19	4	1	1	3	1	9	2	1	6	2	1	1	1	2	4	1	2	0	0	0	0	0	0	0	0	0	0	0	0	0	0	0	0	0	1	0	0	0	3	3	2	2	4	4	3	3	4
39	1	19	4	1	1	3	1	9	2	1	6	2	1	1	1	2	4	1	2	0	0	0	0	0	0	0	0	0	0	0	0	0	0	0	0	0	1	0	0	0	3	3	2	2	4	4	3	3	4
29	1	12	3	1	1	3	1	9	5	1	2	2	2	1	3	2	1	1	1	0	0	0	1	0	0	3	0	0	1	1	0	0	0	1	3	1	1	1	1	0	4	4	2	4	5	5	2	3	5
39	1	9	1	2	1	3	1	9	1	1	1	4	2	1	4	1	7	5	1	0	1	2	2	3	2	1	2	3	1	1	0	0	0	0	3	2	2	2	1	1	2	3	4	3	4	3	2	3	2
42	1	5	4	2	2	4	1	9	9	10	1	2	2	1	1	2	1	1	2	1	0	0	0	0	0	0	1	0	1	1	1	0	0	1	2	2	2	1	1	0	3	3	1	2	4	4	3	3	3
41	1	9	4	2	1	2	1	9	1	1	1	1	2	1	1	2	3	1	1	0	1	0	0	1	1	0	1	0	2	1	1	1	0	1	1	1	1	1	1	0	4	4	3	2	4	4	3	4	4
31	2	11	2	2	1	2	2	9	6	2	1	2	2	2	1	1	7	6	1	0	0	0	1	0	0	0	0	0	0	0	0	0	0	1	0	0	1	1	0	1	3	3	2	2	3	1	2	2	2
46	1	11	4	2	1	3	1	9	1	1	1	4	2	1	1	3	5	1	1	0	0	0	0	0	0	0	0	0	3	0	0	0	0	1	0	0	0	0	0	0	4	4	1	1	3	2	5	5	5
28	2	8	3	1	1	3	2	8	14	1	2	6	2	1	1	1	2	1	1	0	0	0	1	0	0	1	0	0	2	1	1	0	1	1	2	0	0	1	1	0	3	3	2	4	3	3	3	3	3
26	2	8	3	1	1	1	3	8	1	1	2	1	2	2	1	2	1	5	3	0	0	2	0	0	0	0	2	0	0	0	0	0	1	1	1	0	0	0	0	0	4	4	1	1	5	3	3	5	3
34	1	13	3	1	1	3	4	8	11	4	1	2	1	1	1	2	3	1	1	0	1	2	1	1	1	1	2	0	1	1	0	1	0	1	1	1	1	2	1	1	4	3	2	1	4	4	3	3	3
35	1	15	2	1	1	3	1	8	1	7	1	2	2	1	1	2	6	1	1	1	0	0	2	0	0	0	0	0	3	2	2	1	1	1	3	2	0	2	1	2	3	3	3	1	5	5	2	4	2
38	1	9	3	1	1	1	1	8	1	7	1	2	1	1	4	2	4	1	1	1	0	0	0	1	0	1	0	0	0	3	1	2	1	1	1	1	0	0	0	1	3	3	3	4	3	3	3	3	2
32	1	12	2	1	1	3	3	8	8	8	6	2	3	1	5	2	7	6	1	2	1	2	1	1	3	2	2	1	1	1	1	2	1	0	3	0	1	2	0	0	3	4	2	2	4	4	4	4	4
40	2	9	3	1	3	1	7	8	1	1	6	1	2	1	5	2	5	6	2	1	2	1	1	1	3	3	2	1	3	1	2	2	2	2	2	1	2	1	2	1	2	3	2	3	3	2	3	2	3
46	1	5	1	1	1	3	4	8	5	9	1	1	5	1	4	2	6	1	3	0	0	0	0	0	0	0	0	0	0	0	0	2	0	1	1	0	1	1	1	0	4	4	2	2	4	3	3	4	4
46	2	24	3	2	1	3	3	8	1	1	1	2	2	2	1	2	3	1	2	1	1	0	1	0	0	1	1	0	1	2	1	1	0	2	2	0	0	2	2	1	3	4	2	2	2	3	1	2	3
39	1	8	4	2	1	1	4	8	2	7	1	2	3	1	4	2	1	1	3	1	0	0	0	0	0	0	0	1	1	1	1	1	0	1	1	1	1	1	1	1	4	4	3	3	4	5	3	4	3
36	1	15	3	2	1	3	1	8	4	9	1	6	2	1	1	2	6	1	2	0	0	0	0	0	0	0	2	0	2	3	1	3	0	1	0	0	1	2	1	1	3	3	2	2	5	3	2	3	4
36	1	8	3	2	1	3	1	8	6	2	1	2	3	1	4	2	6	1	1	0	0	0	0	0	0	0	0	0	0	0	0	0	0	0	1	0	1	1	0	0	4	4	2	1	5	5	4	4	4
26	1	11	3	2	1	3	1	8	5	9	1	4	1	1	2	1	1	1	1	3	1	3	3	1	3	2	3	1	1	2	0	1	0	1	0	0	0	2	0	0	3	3	2	4	2	4	4	3	3
35	2	13	3	2	3	2	3	8	6	2	1	2	1	2	1	2	6	1	2	0	2	0	2	1	2	1	2	0	3	1	1	0	1	1	1	1	1	1	1	1	4	3	1	2	4	4	2	2	3
31	1	8	3	2	1	1	4	8	12	2	1	2	4	1	3	2	6	6	1	0	0	0	2	0	3	1	3	0	0	2	1	1	2	0	2	1	2	1	0	0	3	4	2	1	3	5	2	3	4
42	2	20	5	2	1	1	3	8	2	1	2	2	1	2	1	2	1	1	3	0	0	0	0	0	0	0	0	0	1	0	0	0	0	0	0	0	0	0	0	0	5	5	1	1	5	5	5	5	5
35	1	14	3	2	1	4	1	8	2	1	2	2	2	1	4	2	3	1	1	0	0	0	0	0	0	0	0	0	1	1	1	0	0	1	1	0	2	2	1	1	3	3	2	2	5	4	3	4	3
31	1	5	4	2	1	2	1	8	9	10	1	2	1	1	1	2	4	1	1	1	0	1	0	1	1	0	2	0	2	1	1	3	2	2	1	0	0	2	2	1	4	4	3	2	4	4	2	3	3
27	1	8	4	2	2	3	3	8	14	9	2	1	3	1	4	2	7	1	3	1	0	0	0	1	0	0	0	0	1	0	0	0	0	1	1	0	0	0	0	0	4	5	1	1	5	5	5	5	5
39	2	17	4	1	1	1	3	7	1	9	1	1	1	2	1	2	7	1	3	0	0	0	1	0	3	1	2	0	2	1	1	1	2	1	1	1	0	1	2	0	3	3	3	1	5	3	3	3	5
25	1	1	1	1	1	1	1	7	1	1	2	7	2	1	1	1	3	1	1	2	1	3	1	2	3	2	2	0	2	1	2	1	2	2	2	2	2	2	2	0	5	3	4	3	4	2	3	3	3
40	1	2	4	1	1	2	1	7	1	1	6	2	5	1	3	2	6	1	1	0	2	0	0	0	0	0	0	0	0	0	1	2	1	0	2	0	1	0	1	0	3	3	1	2	5	5	4	5	3
32	1	7	5	1	1	1	3	7	11	4	1	2	5	1	2	3	5	1	2	0	0	0	0	0	0	0	0	0	0	0	0	0	0	0	0	0	0	0	0	1	4	4	2	2	4	3	3	4	4
30	1	10	3	1	1	2	3	7	6	2	1	1	1	1	1	2	3	1	2	0	0	0	1	1	0	1	1	0	1	1	1	1	0	1	1	0	1	1	1	0	4	4	2	1	4	3	2	4	2
47	2	21	3	1	1	3	4	7	5	1	1	3	4	2	1	2	2	1	3	0	0	0	1	0	0	0	0	0	0	0	0	0	0	1	1	0	1	0	0	0	3	4	3	3	3	3	3	2	3
49	1	11	3	1	1	3	1	7	4	10	1	1	1	1	5	3	5	1	1	3	2	1	0	0	0	0	2	0	2	0	0	0	1	1	1	0	0	0	1	1	5	5	1	1	5	4	5	5	5
35	2	8	3	2	1	2	2	7	14	9	1	5	1	2	2	1	2	6	2	3	2	2	2	1	1	0	2	0	3	0	2	0	2	0	1	0	2	0	0	2	3	4	2	5	4	5	3	4	4
20	1	8	2	2	3	3	1	7	1	1	1	2	2	1	1	1	6	1	1	1	1	1	3	3	1	2	3	1	2	1	3	3	3	2	3	2	1	1	3	0	3	3	4	3	2	5	3	2	4
39	1	18	4	2	1	1	4	7	1	1	1	2	3	1	4	2	1	1	1	1	0	0	1	0	1	1	1	1	1	0	0	1	1	2	2	1	2	1	1	1	4	4	3	3	4	4	3	4	3
35	1	11	3	2	1	1	1	7	1	1	1	7	2	1	1	2	6	1	2	0	0	0	0	0	0	0	0	0	2	0	0	0	0	0	0	0	0	0	0	0	4	3	2	2	5	4	3	4	4
26	1	5	2	2	2	2	4	7	1	1	2	1	3	1	4	1	3	1	2	1	1	2	1	1	0	1	2	0	1	3	1	1	1	2	3	1	2	2	1	2	3	3	4	4	3	2	2	3	2
43	1	8	3	2	1	2	1	7	14	9	3	5	1	1	4	1	4	1	1	1	2	0	0	0	1	0	0	0	2	0	1	0	0	1	1	0	1	2	1	2	3	3	2	2	2	2	2	2	2
56	1	6	2	1	3	3	1	6	12	2	6	1	2	5	4	2	7	6	2	1	0	0	0	0	0	0	0	0	0	0	0	0	0	2	1	0	0	0	0	0	3	3	4	3	2	2	3	2	1
18	1	6	4	1	2	1	5	6	2	7	1	1	8	3	5	2	1	6	1	1	0	0	0	0	0	0	2	0	0	1	0	3	0	1	0	0	1	1	0	0	3	4	1	1	3	3	3	3	3
31	1	6	5	1	1	2	1	6	14	1	1	5	5	1	5	2	1	1	2	1	1	0	2	1	0	1	2	0	1	1	2	1	1	2	2	2	2	1	2	1	4	4	3	2	4	4	3	3	5
32	1	6	5	1	1	1	4	6	1	1	3	1	1	1	1	1	2	1	6	1	1	0	1	0	0	0	1	0	1	1	1	1	0	1	1	1	1	1	1	1	4	4	2	1	5	4	4	4	4
34	1	8	5	1	1	2	1	6	5	9	2	7	1	1	2	2	1	1	3	1	1	0	3	1	1	1	2	0	2	1	2	1	1	1	2	2	2	1	1	3	4	4	1	1	3	5	2	3	4
28	1	7	3	1	1	2	1	6	1	1	1	2	1	1	1	2	6	1	1	0	0	0	0	0	0	0	1	0	0	0	0	1	1	1	0	1	0	0	1	0	4	3	2	2	4	4	4	4	4
23	1	5	3	1	1	1	1	6	7	3	2	2	2	1	1	1	1	1	2	1	0	0	1	1	0	1	3	1	2	1	1	1	1	1	3	0	3	2	2	3	3	4	3	3	2	3	2	2	3
37	1	18	1	2	3	5	1	6	1	1	3	2	1	1	5	2	6	1	1	0	0	0	0	1	0	0	0	0	3	0	1	1	1	0	1	0	2	3	1	0	5	4	1	4	4	4	3	4	3
31	2	15	2	2	1	3	4	6	1	1	1	2	1	2	1	2	5	1	1	0	0	0	0	0	0	0	2	0	3	0	0	2	2	1	1	0	1	2	1	0	3	3	2	1	3	2	3	3	3
26	1	9	4	2	1	3	1	6	1	1	1	2	2	1	1	2	3	1	1	0	0	0	0	0	0	0	0	0	0	0	0	1	0	0	1	0	1	0	1	1	4	4	2	1	5	3	4	4	4
28	1	10	4	2	1	2	1	6	5	9	1	2	2	1	2	2	6	1	2	1	0	2	0	1	3	3	2	0	0	0	0	0	1	0	2	0	1	1	2	0	4	4	3	2	3	4	4	4	4
32	1	7	2	2	1	1	1	6	7	7	1	7	2	1	2	1	5	1	1	0	0	0	2	0	1	1	0	1	0	2	2	2	1	1	1	0	3	1	2	0	3	4	3	1	4	3	2	3	5
24	1	8	3	2	1	3	1	6	1	1	1	2	2	1	5	3	6	1	1	2	0	2	0	0	3	0	0	0	3	0	1	1	1	2	3	0	2	1	2	2	4	4	1	4	4	5	2	2	2
32	2	4	4	2	1	1	3	6	1	1	1	1	4	2	5	2	5	1	3	0	0	0	0	1	0	0	1	0	0	0	0	2	0	2	0	0	0	0	0	0	5	5	1	1	5	5	4	5	4
29	1	6	4	2	1	1	4	6	1	7	2	2	5	1	1	2	1	1	3	0	0	0	1	0	0	0	2	0	1	3	0	2	0	1	1	1	1	1	1	0	3	5	2	1	4	4	4	3	4
44	1	6	3	2	1	2	3	6	1	1	1	2	4	5	3	2	4	6	2	0	2	0	0	1	0	0	2	0	0	0	0	0	0	1	1	0	1	1	2	0	4	3	2	2	4	3	3	3	3
31	2	6	4	2	1	1	4	6	2	1	1	1	8	4	4	1	3	1	3	0	0	0	0	0	0	0	2	0	0	0	0	0	0	0	0	0	0	0	0	0	4	4	2	1	4	4	4	4	4
28	2	12	3	2	1	2	4	6	2	1	1	2	2	1	1	2	4	6	1	0	0	0	1	0	0	1	0	0	0	1	1	0	0	1	0	0	0	0	0	0	3	5	2	1	3	2	3	3	3
30	1	8	2	2	1	3	1	6	5	9	2	7	1	1	1	1	6	1	1	0	0	0	0	0	0	0	0	0	0	1	0	0	0	0	0	0	0	0	0	0	5	3	1	1	5	4	3	5	4
22	1	6	2	2	1	2	1	6	2	7	1	2	3	1	4	2	3	1	1	2	1	3	2	2	3	2	3	3	1	3	2	1	2	1	1	2	2	2	1	2	3	3	3	1	3	2	2	1	3
34	1	19	3	2	1	2	1	6	4	7	2	2	1	1	3	2	6	1	1	0	0	2	0	0	0	1	3	0	0	0	0	2	1	1	1	0	0	1	0	0	3	3	1	2	3	3	3	3	3
27	1	8	3	2	2	3	1	6	2	1	1	2	1	1	2	1	4	1	1	0	0	0	0	1	0	0	0	0	0	0	0	0	0	1	1	0	1	0	0	0	4	4	1	1	3	4	3	4	4
31	1	12	2	2	2	2	1	6	2	4	5	2	1	1	1	2	7	1	2	0	0	0	0	0	0	0	2	0	2	0	0	0	0	1	1	0	0	1	0	0	4	5	1	1	5	5	3	4	3
25	2	7	3	2	1	2	7	6	5	9	1	7	2	2	1	1	5	1	1	0	2	0	0	1	1	0	2	0	0	0	0	2	0	0	1	0	0	0	0	0	5	5	1	1	5	5	5	5	5
28	1	10	3	2	3	4	1	6	2	1	1	3	2	1	1	2	3	1	1	0	0	0	1	1	0	0	0	0	2	0	0	1	0	1	1	0	2	1	1	0	3	3	2	2	2	4	3	3	3
26	1	3	3	1	1	3	1	5	5	4	3	4	2	1	3	1	6	1	1	0	0	0	0	0	0	0	0	0	2	0	0	0	0	1	1	0	0	0	0	0	4	5	1	1	4	4	4	5	4
38	2	6	3	1	1	2	4	5	7	6	1	2	1	2	1	2	6	1	2	0	2	0	0	0	0	0	2	0	0	0	0	1	0	1	1	0	1	0	1	0	3	4	2	1	4	5	4	4	4
30	1	5	4	1	2	2	3	5	9	2	5	2	1	3	1	4	1	2	3	0	0	0	1	1	0	0	2	0	3	0	2	1	0	1	2	2	2	2	1	0	3	3	4	1	2	5	4	3	5
37	1	5	3	1	1	1	1	5	1	1	1	3	1	1	2	3	4	1	1	0	0	2	0	1	0	0	0	1	1	0	0	1	0	1	0	1	1	1	0	0	4	3	4	5	5	5	4	5	5
26	1	5	4	1	1	3	7	5	1	1	1	2	5	1	1	2	4	1	1	1	1	2	2	1	0	2	3	1	1	2	3	3	1	1	3	2	0	1	3	3	1	2	4	4	1	2	2	2	1
22	1	5	3	1	1	2	1	5	14	7	1	1	2	1	1	2	5	1	2	1	1	0	0	0	0	1	1	1	1	0	0	3	0	1	2	2	1	2	1	1	4	3	2	3	2	3	2	2	2
28	1	5	3	1	2	3	1	5	5	9	1	1	1	1	1	2	4	1	1	0	0	0	1	0	0	0	0	0	0	0	0	0	0	1	0	0	0	0	0	0	4	4	3	4	4	5	3	4	4
29	1	2	3	1	1	2	1	5	5	9	2	1	2	1	1	2	1	1	1	0	0	0	0	0	0	0	0	0	0	0	0	0	0	0	1	0	0	0	0	0	5	5	1	1	5	5	5	5	5
41	1	5	3	1	2	1	1	5	5	9	2	3	1	1	1	2	4	4	1	1	2	3	2	1	3	1	3	1	2	1	0	0	1	3	0	3	2	2	2	0	3	2	4	2	1	3	2	2	3
27	1	11	3	1	1	3	1	5	5	9	1	1	1	1	3	2	4	1	3	0	0	0	0	0	0	1	1	0	0	0	0	1	0	1	1	1	1	1	1	0	4	5	1	1	4	2	4	4	3
30	2	6	5	1	1	1	4	5	2	1	1	3	1	2	5	3	6	1	1	1	0	0	0	1	1	1	2	0	0	0	0	1	0	1	1	1	1	1	1	1	3	3	2	2	3	2	2	3	3
22	1	5	3	1	1	1	1	5	2	1	3	2	2	1	1	1	3	1	1	1	3	0	0	0	1	3	0	0	1	1	3	1	1	2	2	0	2	2	2	2	3	3	4	2	1	3	2	2	2
24	1	6	3	1	1	1	1	5	6	2	1	7	1	1	1	1	6	1	1	1	0	2	2	2	0	2	0	0	1	1	1	1	2	1	1	0	1	3	1	1	4	5	4	3	2	3	2	2	3
42	2	19	2	1	1	4	3	5	2	4	2	1	2	2	1	2	3	6	1	0	3	0	1	0	0	0	0	1	0	1	3	0	2	2	1	1	3	0	0	2	3	3	3	5	5	5	4	4	3
41	1	16	5	1	1	3	1	5	1	1	4	2	1	1	1	1	5	1	3	0	0	2	1	0	0	0	1	1	1	0	0	2	0	1	3	1	3	1	1	2	3	3	4	2	3	5	3	3	3
33	1	5	3	1	1	1	1	5	9	1	4	2	2	1	3	2	3	1	1	0	0	0	1	0	0	0	0	0	1	1	0	0	0	1	0	0	0	1	1	1	4	4	2	1	5	5	2	4	3
31	1	5	3	1	1	1	1	5	1	1	1	1	1	1	3	2	5	1	2	0	0	0	1	1	0	0	2	0	0	1	1	1	0	1	1	1	1	1	1	1	3	3	1	1	3	2	3	3	3
31	1	6	3	1	1	3	1	5	1	1	6	2	2	1	1	2	6	1	1	0	0	0	1	0	0	1	1	0	1	0	0	0	0	0	1	1	0	1	1	2	4	4	2	2	3	3	2	4	1
31	1	4	3	1	2	1	4	5	1	1	1	1	3	1	5	1	5	1	1	1	0	2	1	1	1	1	1	0	0	1	1	1	2	1	3	1	1	1	1	1	3	3	2	2	2	3	3	2	2
27	2	6	3	2	1	2	2	5	14	1	6	2	1	2	1	2	5	6	1	0	0	0	1	1	0	0	0	0	3	0	0	0	0	1	1	0	1	0	1	0	3	4	2	1	3	4	3	4	3
30	1	8	4	2	1	1	1	5	1	1	1	1	1	1	1	1	4	1	1	0	0	0	0	0	0	0	1	0	0	0	0	1	0	1	1	0	1	1	1	0	4	4	3	2	4	4	3	4	3
29	1	9	4	2	1	4	1	5	6	7	1	2	1	1	1	2	4	1	2	0	3	2	3	1	0	3	2	0	0	1	1	1	1	0	1	0	1	1	1	1	4	3	2	1	5	4	3	4	4
30	1	5	3	2	1	1	1	5	1	1	2	2	1	4	3	2	3	1	2	1	1	0	1	1	3	1	1	0	2	0	1	1	0	1	1	1	1	1	1	1	4	4	2	2	2	3	2	3	3
29	1	8	5	2	1	2	1	5	8	4	1	2	1	1	1	2	6	1	2	0	0	0	0	0	0	0	0	0	3	0	0	0	0	1	1	0	1	0	1	0	4	4	2	1	5	3	3	3	3
28	1	5	3	2	1	2	1	5	2	7	1	1	4	1	4	2	5	1	5	0	0	0	0	0	0	0	0	0	0	0	0	0	0	0	0	0	0	0	0	0	4	4	1	1	5	3	4	5	3
24	1	5	4	2	1	3	1	5	1	1	2	2	1	4	1	1	4	1	1	0	0	0	1	1	0	0	0	0	0	0	1	1	0	1	0	1	1	1	1	1	3	4	2	1	4	3	3	3	3
34	2	5	4	2	1	2	2	5	5	9	1	7	2	2	1	2	3	1	1	0	0	0	1	0	0	0	0	0	0	0	0	0	0	1	0	0	0	0	0	0	3	3	1	1	3	3	4	4	3
23	1	6	3	2	2	5	1	5	7	8	1	2	1	1	1	2	5	1	1	0	2	0	1	0	0	1	0	0	1	0	0	0	0	1	0	1	1	1	1	0	5	5	1	1	5	1	2	5	5
45	2	14	3	2	1	2	3	5	4	9	1	1	1	2	1	2	6	6	2	0	0	0	0	1	1	0	2	0	1	0	1	2	2	1	1	0	0	1	1	1	4	4	2	3	4	4	4	4	4
39	2	16	3	2	1	3	4	5	13	2	1	2	1	2	1	2	7	1	3	0	0	0	0	0	0	0	0	0	0	0	0	0	0	0	0	0	0	0	0	0	5	4	1	1	5	5	4	5	4
25	1	6	4	2	1	1	1	5	14	9	1	3	1	1	1	1	1	1	3	1	0	0	0	0	0	0	2	0	0	1	0	0	0	0	1	0	1	1	0	2	5	4	2	1	3	4	3	4	4
24	1	6	4	2	1	1	1	5	1	1	2	2	1	1	1	2	4	1	1	0	0	0	1	0	0	0	2	0	3	0	1	1	1	1	1	0	1	0	0	2	3	3	3	2	4	3	3	4	3
35	1	5	3	2	2	4	3	5	2	1	1	2	3	1	3	2	4	1	1	0	0	0	0	1	0	0	2	1	0	0	1	3	0	2	2	1	2	2	2	3	3	3	2	4	3	5	2	3	3
40	2	25	3	2	3	3	3	5	1	1	1	7	2	2	1	2	6	6	3	0	0	0	0	0	0	0	0	0	0	0	0	0	0	1	1	1	0	1	1	1	3	3	2	1	4	5	2	4	3
38	1	14	2	1	1	4	1	4	1	1	4	4	1	1	1	2	3	1	1	1	0	0	0	0	0	0	0	0	0	0	0	0	0	0	1	0	0	1	1	0	3	3	2	2	4	5	2	4	3
40	1	4	2	1	1	3	4	4	14	1	1	1	3	1	4	2	1	1	1	1	0	0	1	0	0	1	0	0	2	0	2	1	1	1	3	0	1	1	1	2	3	2	2	5	2	4	3	3	3
38	1	7	5	1	1	2	1	4	11	7	1	1	1	1	1	2	1	1	2	0	0	0	0	0	0	0	0	0	0	1	0	0	0	0	0	0	0	0	0	0	5	5	1	1	5	5	5	5	5
22	1	5	4	1	1	1	1	4	6	2	1	1	2	1	2	1	5	1	1	0	1	0	1	1	0	1	0	0	0	1	1	1	0	1	1	0	0	1	1	0	4	3	2	1	4	3	4	4	4
34	2	6	3	1	1	2	7	4	1	1	6	2	1	1	1	2	5	1	1	2	0	0	0	0	0	0	0	0	0	0	0	0	0	0	0	0	0	0	0	0	3	5	1	1	4	5	4	4	5
24	1	5	3	1	1	1	1	4	9	10	1	3	2	1	2	1	1	1	2	0	0	0	1	1	0	0	0	0	1	1	1	1	0	1	1	1	0	1	0	2	4	5	2	1	4	4	4	4	5
24	1	9	3	1	3	4	1	4	1	1	1	2	2	1	3	2	5	1	1	0	0	0	1	2	0	2	0	0	2	3	0	0	0	1	2	3	2	0	2	2	3	3	2	2	2	3	2	2	3
47	1	4	2	2	1	2	1	4	1	1	1	1	5	1	5	3	1	1	1	1	1	2	3	1	0	0	2	0	1	0	0	0	0	0	1	0	2	0	1	1	4	3	2	1	4	3	4	3	3
20	1	2	3	2	1	1	1	4	12	2	3	2	2	1	2	1	5	1	1	1	0	0	1	0	0	0	0	0	3	0	2	1	0	1	2	0	1	1	1	2	3	2	2	2	4	4	2	3	2
32	1	4	3	2	1	4	1	4	2	1	2	2	2	1	5	2	2	1	2	0	0	0	1	1	0	0	0	0	1	1	0	1	0	0	1	1	1	1	1	1	4	4	1	1	3	4	3	3	3
22	1	6	3	2	1	2	1	4	1	1	1	7	2	1	1	2	2	1	1	1	0	2	0	1	0	0	2	0	2	0	0	1	0	1	1	0	1	1	1	0	2	3	2	3	3	3	3	4	2
31	1	10	4	2	1	1	1	4	1	1	1	7	1	1	1	1	5	1	1	0	0	0	0	0	0	0	2	0	2	0	0	2	0	1	1	0	0	0	0	0	4	5	2	1	4	4	4	4	5
34	1	13	4	2	1	2	1	4	1	1	1	1	1	1	2	2	4	1	3	1	0	1	1	1	0	3	1	0	3	1	0	1	1	1	2	0	1	1	1	2	4	2	2	5	3	4	3	3	3
22	1	2	3	2	1	2	1	4	1	7	1	2	2	1	3	2	5	1	1	0	0	3	1	0	0	0	0	0	0	0	0	0	0	0	0	1	0	0	0	0	4	4	3	1	5	3	3	3	3
29	1	15	2	2	1	2	1	4	2	1	2	2	1	1	4	1	1	1	1	1	3	3	1	2	0	1	3	0	2	1	3	2	2	2	3	3	3	3	2	1	3	3	4	1	2	3	3	2	3
32	1	4	2	2	1	2	1	4	6	2	1	2	5	1	4	2	6	1	1	0	1	1	1	1	3	2	2	0	3	0	1	1	1	1	1	0	0	0	0	0	3	3	2	2	3	3	2	2	2
33	1	6	4	2	1	2	4	4	5	1	1	2	1	1	2	1	4	1	1	1	1	1	2	1	1	1	2	0	1	1	1	1	1	2	1	1	1	1	2	1	4	4	3	1	3	2	3	3	3
29	1	10	3	2	3	2	1	4	14	9	1	7	1	1	2	2	2	1	1	1	1	0	1	0	0	0	0	0	1	1	1	0	0	1	2	1	1	1	1	0	4	4	1	1	3	3	3	4	3
35	2	8	5	2	1	1	4	4	6	2	1	2	1	2	2	1	4	1	3	0	0	0	1	0	0	0	0	0	0	0	0	1	0	1	3	0	2	1	1	1	4	4	1	1	4	4	3	3	3
35	2	8	4	2	2	3	4	4	11	4	1	2	1	2	2	2	1	1	4	0	0	0	0	1	1	0	0	0	0	0	0	0	0	0	1	0	1	0	0	0	4	5	1	1	5	5	5	5	5
49	2	7	5	2	1	1	7	4	2	7	1	1	2	2	4	1	1	1	1	0	0	0	0	1	0	0	1	0	0	0	0	0	0	0	1	0	1	0	0	0	4	4	1	1	5	4	1	5	5
54	1	39	4	2	3	4	3	4	13	7	1	2	1	5	1	3	6	1	3	0	0	0	1	1	2	3	1	0	0	0	2	2	0	1	1	0	2	1	0	3	4	3	3	4	3	5	3	3	3
27	1	1	3	2	1	5	1	4	9	10	1	2	5	1	5	2	5	1	1	0	0	2	0	1	0	0	0	0	0	0	0	0	0	0	1	0	0	0	1	0	4	3	3	3	5	4	5	5	3
37	2	7	5	2	2	2	4	4	14	9	1	1	1	2	3	2	5	1	4	0	0	0	0	1	0	2	0	0	0	0	0	1	0	1	1	1	1	0	2	1	3	4	2	1	4	4	5	4	4
27	2	1	4	2	1	2	7	4	14	7	1	2	3	2	1	2	4	1	1	1	0	2	1	1	3	1	1	1	3	1	2	1	1	1	3	1	1	1	3	1	3	3	3	2	2	3	2	2	3
19	1	1	3	2	1	1	1	4	1	9	1	2	2	1	4	1	2	1	1	1	1	0	0	0	0	0	2	0	1	2	2	3	1	1	1	0	1	0	3	1	3	4	1	1	4	4	2	2	1
30	1	8	2	1	2	2	1	3	3	4	1	2	2	1	1	2	2	1	4	1	1	0	2	0	0	0	2	0	2	0	0	0	1	1	1	0	0	2	1	1	3	3	2	5	3	5	3	3	3
43	1	3	3	1	2	3	1	3	5	9	1	2	3	5	4	1	5	1	1	1	3	0	0	0	0	0	0	0	0	0	0	3	1	1	1	0	0	0	1	1	4	3	3	1	4	5	3	3	3
45	1	30	1	1	1	10	1	3	1	1	3	7	1	1	1	2	5	1	1	0	0	0	0	0	0	0	0	0	1	0	0	1	0	1	1	0	1	1	1	0	4	5	5	5	5	5	4	4	5
39	1	1	3	1	1	3	4	3	1	1	1	2	4	1	4	1	4	6	3	1	0	0	0	0	0	0	0	0	3	0	1	2	0	1	1	0	1	1	1	1	4	4	2	1	5	4	4	5	5
25	1	11	3	1	1	3	1	3	1	1	1	2	2	1	2	2	1	1	2	0	0	0	0	0	0	0	0	0	0	0	0	0	0	1	0	0	0	0	1	0	4	4	2	1	4	5	4	4	3
25	1	4	5	1	1	1	1	3	2	1	1	2	1	1	2	1	1	1	3	1	0	0	1	1	3	1	2	0	3	1	1	1	0	2	2	0	1	1	1	1	4	3	4	1	4	4	3	2	3
19	1	3	3	1	1	1	7	3	2	1	3	2	8	3	1	1	5	5	1	1	0	0	0	0	0	1	0	0	1	1	0	2	0	1	1	0	1	2	1	3	3	3	2	1	5	4	2	3	3
38	1	3	3	1	1	3	7	3	9	10	1	1	7	1	4	2	1	1	1	1	0	0	1	0	0	0	0	0	0	0	0	0	0	1	1	1	1	1	1	1	4	3	4	5	4	3	3	3	5
18	1	3	2	1	1	2	1	3	6	2	1	2	2	1	4	1	5	6	1	0	1	1	1	1	0	1	0	0	1	0	1	1	0	1	1	0	0	1	1	0	3	3	1	1	3	3	3	3	3
22	1	4	2	1	1	1	1	3	1	1	1	7	1	1	5	1	5	1	1	0	0	0	0	1	0	0	0	0	0	0	1	0	0	2	1	0	1	1	1	1	4	4	2	2	2	4	2	2	2
40	1	3	3	1	1	2	1	3	5	9	1	1	3	1	5	2	5	1	2	0	0	0	0	0	0	0	0	0	0	0	0	0	0	1	1	1	0	1	1	1	4	3	2	2	4	4	3	3	3
26	1	4	5	1	3	2	1	3	2	1	1	1	2	1	3	1	2	1	1	1	0	0	0	1	3	0	0	0	1	1	0	0	0	0	1	1	1	2	0	1	3	4	1	1	4	4	3	4	4
22	1	3	2	1	1	3	4	3	6	4	1	1	5	1	4	1	2	6	1	0	2	2	0	0	0	0	0	0	0	0	0	0	0	0	0	0	0	0	0	0	3	4	2	1	5	5	5	5	5
25	1	7	3	1	1	3	1	3	5	5	1	2	2	1	5	2	3	1	1	0	0	1	1	1	0	0	1	1	1	1	0	3	0	1	1	1	1	1	1	1	3	4	3	2	4	3	2	2	2
22	1	4	3	1	2	2	1	3	7	8	2	4	1	1	4	1	4	1	1	1	0	0	1	1	0	2	0	0	2	0	2	0	0	3	3	3	3	3	3	3	1	3	2	3	2	4	2	4	3
51	1	27	3	1	1	2	1	3	9	10	1	1	1	5	2	1	5	1	2	0	0	2	0	1	3	1	0	0	1	1	0	0	0	1	1	1	0	1	1	0	4	3	3	2	3	4	2	2	3
35	1	4	3	1	2	2	1	3	1	9	1	7	1	1	1	2	5	6	1	1	1	0	1	0	0	1	1	0	3	1	0	1	0	2	1	0	1	1	1	1	3	3	2	3	2	3	3	3	3
33	1	8	4	1	1	1	1	3	5	9	1	2	1	1	3	2	5	1	2	0	0	0	1	1	0	1	1	0	1	1	0	1	0	1	0	1	1	0	0	0	4	4	1	1	4	4	4	4	3
33	1	8	4	1	1	1	1	3	5	9	1	2	1	1	3	2	5	1	2	0	0	0	1	1	0	1	1	0	1	1	0	1	0	1	0	1	1	0	0	0	4	4	1	1	4	4	4	4	3
24	1	3	3	2	1	1	4	3	8	6	2	2	5	1	5	1	5	6	1	1	1	2	1	1	3	1	1	1	2	2	1	1	1	1	2	2	3	2	2	2	3	3	3	4	3	3	2	2	3
37	1	10	4	2	1	3	1	3	11	4	1	1	2	1	1	1	5	1	2	0	0	0	0	0	0	0	0	0	3	1	0	0	0	0	1	0	0	0	0	0	4	4	1	1	4	5	4	4	4
21	1	3	4	2	1	1	1	3	1	1	1	2	2	1	1	1	1	1	1	0	0	0	0	0	0	0	2	0	1	1	0	0	0	0	1	0	0	0	1	0	4	4	2	1	5	4	3	4	3
41	1	11	3	2	1	3	1	3	14	9	2	2	2	1	1	2	6	6	1	0	0	0	1	0	0	0	2	0	1	0	0	0	0	1	1	0	0	0	2	0	4	5	3	2	5	5	5	4	4
22	2	3	2	2	1	1	1	3	1	1	1	3	3	1	3	2	4	6	2	2	1	3	3	1	0	2	2	0	2	1	1	0	1	2	1	0	0	0	1	0	3	3	4	2	2	2	3	2	4
25	1	8	3	2	1	2	1	3	7	8	1	7	1	1	1	1	3	1	1	0	1	0	0	1	0	0	0	0	0	0	0	0	0	0	1	0	0	0	0	0	3	3	3	1	3	3	3	3	3
30	1	7	3	2	2	3	1	3	1	1	1	1	2	1	1	2	4	1	1	0	0	0	1	1	0	0	0	0	0	0	1	2	0	1	1	0	0	1	1	0	3	4	2	2	5	5	3	4	4
37	1	15	4	2	1	2	5	3	2	1	2	1	2	4	1	2	2	1	3	1	0	0	0	0	0	0	0	0	1	1	0	0	0	1	1	0	1	0	1	0	4	4	2	2	5	4	4	4	4
36	1	8	3	2	1	3	1	3	2	4	3	4	1	1	1	1	1	1	1	0	1	2	1	0	0	1	3	0	1	1	0	1	0	1	1	1	1	1	1	2	5	5	5	1	4	4	4	4	4
32	1	15	2	2	1	2	1	3	1	1	1	2	1	1	3	2	4	1	3	0	1	0	2	1	0	1	0	0	1	1	2	1	0	1	2	1	0	1	2	2	3	2	2	2	4	4	2	3	1
21	1	3	4	2	1	2	1	3	2	1	2	2	5	1	4	1	3	1	1	1	0	0	0	0	0	0	0	0	1	0	1	1	0	0	1	1	0	0	0	1	4	4	2	1	5	5	4	4	4
21	1	3	4	2	1	2	1	3	2	1	1	2	5	1	4	1	3	1	1	1	1	2	1	1	0	1	2	0	1	1	2	3	1	1	1	1	1	2	1	2	3	3	2	2	3	2	3	2	3
22	1	1	5	2	1	1	1	3	4	7	3	2	2	1	2	3	5	1	1	0	0	0	0	0	0	0	2	0	0	0	0	0	0	0	0	0	0	0	0	0	4	4	1	1	4	3	4	4	4
34	1	17	3	2	1	3	1	3	5	9	1	2	5	4	4	2	4	1	1	0	0	0	0	0	0	0	0	0	0	0	0	0	0	0	0	0	0	0	0	0	4	4	3	2	4	4	4	4	4
46	1	5	3	2	1	2	1	3	1	1	1	2	2	1	1	3	4	1	1	0	0	1	1	1	0	1	0	0	0	0	1	1	0	1	1	1	1	1	2	1	3	3	3	2	4	3	2	3	3
24	1	7	3	2	2	3	1	3	1	1	1	2	1	1	1	1	4	1	2	0	0	0	0	0	1	0	0	0	1	1	1	1	0	0	1	1	0	1	0	0	4	4	1	1	4	4	3	3	3
41	2	14	3	2	1	4	4	3	2	1	5	2	2	2	1	2	5	1	2	0	0	0	0	0	0	0	0	0	0	0	0	0	0	0	0	0	0	0	0	0	4	4	2	2	3	4	4	4	4
35	1	9	1	2	1	3	1	3	14	9	1	7	1	1	1	2	3	5	3	0	0	0	0	0	0	0	0	0	0	0	0	0	0	1	1	0	1	0	1	1	4	4	2	1	4	5	4	4	4
20	1	3	3	2	2	1	1	3	15	8	1	1	2	1	1	2	5	1	1	0	0	0	0	0	0	0	0	0	0	0	0	0	0	0	0	0	0	0	0	0	4	4	1	1	3	5	4	5	5
28	2	3	5	2	1	1	4	3	2	1	6	2	2	2	1	1	4	1	1	0	0	1	2	2	3	1	2	1	3	1	2	1	2	1	3	3	2	2	1	2	3	2	3	5	2	1	3	3	3
25	2	4	3	2	1	2	2	3	1	1	1	7	2	2	2	1	4	1	2	1	0	0	1	1	0	1	1	1	1	1	1	1	2	1	1	0	1	1	1	2	3	4	2	2	2	4	4	3	3
45	1	3	3	2	1	3	4	3	4	7	2	1	3	1	2	3	4	1	1	1	0	2	0	0	0	0	2	0	2	0	0	2	0	2	2	0	0	1	2	1	3	3	2	1	5	5	3	5	3
29	1	14	2	2	1	4	1	3	2	1	2	2	2	1	1	2	4	1	2	0	0	0	0	0	0	0	2	0	1	1	0	0	1	0	3	1	1	1	0	1	3	3	3	3	3	5	4	5	2
36	1	15	3	2	1	3	1	3	1	1	2	5	2	1	1	2	2	6	1	1	2	0	1	0	0	0	0	0	0	0	0	0	1	1	0	0	1	0	0	0	3	3	3	3	2	5	4	2	5
34	1	12	5	2	3	2	1	3	8	9	1	1	2	1	2	1	5	1	3	1	1	0	0	1	1	0	0	0	2	1	1	1	0	1	0	0	3	0	1	1	4	4	1	1	4	4	4	3	3
28	1	6	3	2	1	2	1	3	1	1	1	3	1	1	1	2	4	1	1	3	0	2	0	1	3	0	2	1	1	1	0	1	2	0	2	1	0	1	0	0	4	3	1	4	3	3	3	3	4
34	1	12	5	2	3	2	1	3	8	9	1	1	2	1	2	1	5	1	3	1	1	0	0	1	1	0	0	0	2	1	1	1	0	1	0	0	3	0	1	1	4	4	1	1	4	4	4	3	3
45	1	7	2	2	3	1	1	3	7	9	1	2	2	4	1	2	4	1	2	0	0	0	0	0	0	0	0	0	0	0	0	2	1	1	0	0	1	0	0	0	5	4	3	2	5	5	5	5	5
36	1	3	3	2	1	2	7	3	2	1	1	2	5	1	4	2	2	2	1	1	0	1	1	1	0	3	2	1	3	3	3	3	1	1	1	3	3	3	2	2	1	2	2	3	2	3	2	1	3
24	2	2	4	1	1	1	7	2	5	1	3	7	1	2	1	1	2	2	1	2	0	0	1	0	0	0	0	0	2	1	0	1	0	1	2	0	0	0	1	0	2	3	2	2	2	5	4	4	3
21	1	2	4	1	1	1	1	2	14	1	1	7	1	1	2	1	2	1	1	0	0	0	1	0	0	0	0	0	1	0	2	0	0	1	2	1	1	1	1	2	3	3	2	2	4	5	3	3	3
57	1	36	3	1	1	3	1	2	14	1	3	2	1	5	5	2	3	1	3	1	1	1	1	0	3	0	0	0	2	2	0	1	1	2	3	1	3	2	2	3	3	3	4	3	1	2	2	2	3
23	1	5	4	1	1	1	1	2	5	9	1	3	2	1	1	1	5	1	2	0	2	0	1	0	0	0	0	0	2	0	1	1	0	0	1	0	0	1	1	0	3	4	2	1	4	5	3	4	3
23	1	4	3	1	1	1	1	2	8	4	6	3	2	1	1	1	4	6	1	0	0	0	1	0	3	0	0	0	3	1	1	3	0	1	2	1	1	1	1	0	3	3	2	4	1	2	3	3	2
24	1	4	4	1	1	1	2	2	14	9	1	2	5	1	4	1	5	1	1	1	0	0	0	0	0	0	0	0	1	1	1	1	0	1	1	0	1	1	0	1	4	4	4	1	5	5	5	5	5
26	1	8	3	1	1	2	1	2	5	9	1	2	2	1	3	3	3	1	1	0	0	0	0	1	0	0	0	0	0	1	0	0	0	0	1	0	1	1	0	1	4	3	1	1	3	5	3	5	3
25	1	2	5	1	1	1	1	2	5	9	5	1	1	1	1	1	5	1	5	0	0	2	2	0	0	1	1	0	1	1	2	3	0	2	1	2	0	0	2	1	4	5	3	2	4	5	4	3	3
36	1	15	5	1	1	2	1	2	5	9	2	7	1	1	1	1	4	1	1	1	0	3	3	1	0	2	2	1	3	2	2	1	0	2	2	0	1	1	2	3	3	5	3	2	2	5	2	2	2
30	1	1	4	1	1	2	4	2	14	1	1	2	5	1	3	2	3	2	3	1	0	0	1	0	0	3	2	0	2	1	0	1	1	1	0	0	0	0	0	0	3	3	3	2	3	3	3	3	3
18	1	2	3	1	1	2	1	2	1	9	2	2	2	1	1	1	1	1	1	0	0	0	1	0	0	0	0	0	0	0	0	0	1	0	1	0	1	0	0	0	4	4	1	1	3	4	3	3	3
27	1	5	4	1	1	1	1	2	1	1	1	2	1	1	1	1	1	1	2	1	0	0	1	1	0	0	0	0	0	0	0	1	0	1	0	0	1	1	1	0	5	5	2	4	5	5	4	5	4
28	1	12	3	1	1	3	1	2	1	1	1	2	2	1	3	2	1	1	1	0	0	0	0	0	0	0	2	0	2	0	0	0	0	0	1	0	1	0	0	1	4	4	1	1	5	4	3	4	5
38	1	4	5	1	1	2	1	2	9	10	1	2	2	1	3	1	5	1	3	0	0	0	0	0	0	0	0	0	0	0	0	0	0	0	0	0	0	0	0	0	3	4	1	2	4	3	4	4	3
23	2	2	4	1	1	1	7	2	14	1	3	7	1	2	5	3	3	2	1	0	0	0	1	0	0	0	0	0	2	1	0	0	0	1	2	1	2	2	1	0	3	4	3	3	4	4	3	4	3
29	1	1	3	1	1	1	1	2	11	7	1	2	1	1	1	1	1	1	1	0	3	0	1	0	0	0	0	0	0	0	0	0	0	0	0	0	0	0	0	0	4	4	1	1	5	5	5	5	5
32	2	8	2	1	1	2	7	2	2	9	1	2	2	2	1	2	2	1	1	1	1	2	1	1	3	1	1	1	0	3	1	3	2	1	1	1	1	2	1	1	3	3	2	3	4	3	3	3	3
31	2	2	3	1	1	1	7	2	7	4	1	1	8	4	3	2	4	1	1	1	0	1	2	1	2	1	2	1	0	0	1	0	2	0	1	0	1	0	1	0	3	4	1	1	3	4	4	4	4
23	1	3	4	1	1	1	1	2	2	4	3	7	2	1	1	1	2	1	1	1	0	0	0	0	0	1	1	0	3	0	2	0	1	1	1	1	1	1	1	2	4	4	2	1	3	2	3	2	3
21	2	2	4	1	1	2	3	2	11	4	1	2	2	2	1	1	4	1	1	0	0	0	0	1	0	0	2	0	0	0	3	0	1	1	2	0	2	1	1	1	3	3	3	2	4	3	3	4	3
24	1	5	4	1	1	3	1	2	1	9	1	2	1	1	2	1	1	1	1	0	0	0	0	0	0	0	2	0	0	0	0	0	0	0	1	0	0	0	0	0	4	4	1	1	4	4	3	4	3
23	1	5	4	1	1	2	1	2	5	9	1	6	2	1	1	1	4	1	3	1	0	0	1	1	0	0	2	0	1	1	0	0	2	1	2	0	1	1	1	0	3	4	2	3	4	4	4	4	3
31	1	12	4	1	1	3	1	2	10	9	1	2	1	1	2	2	5	1	1	0	0	0	0	1	0	0	1	0	0	0	2	1	0	1	1	0	2	1	1	1	4	4	3	4	5	4	4	5	4
30	1	10	2	1	3	3	1	2	5	9	2	4	2	1	4	1	4	1	1	2	2	3	3	1	3	2	2	1	0	2	3	1	1	2	3	1	2	3	1	3	2	4	2	2	2	5	4	4	2
22	1	3	3	1	1	1	1	2	1	1	1	3	2	1	1	3	1	1	1	0	0	0	0	0	0	0	0	0	0	0	0	0	0	0	0	0	0	0	0	0	5	5	2	2	3	3	3	4	4
31	1	6	1	1	1	2	1	2	15	8	2	2	2	1	1	1	4	1	1	0	3	2	3	3	3	3	3	3	3	3	3	1	3	3	1	0	3	3	3	3	3	3	4	5	2	3	3	3	3
20	1	3	3	1	1	1	1	2	1	1	1	1	1	1	5	2	2	1	3	0	0	0	1	0	0	1	2	0	3	0	0	0	0	0	1	0	0	1	1	1	5	4	2	1	3	4	2	4	3
49	1	27	3	1	1	3	1	2	9	10	1	7	1	1	1	2	7	6	1	0	0	0	1	0	0	0	2	0	2	1	0	0	2	0	3	0	1	1	1	0	4	4	1	2	5	5	3	4	4
26	2	5	4	1	1	2	4	2	9	9	2	7	2	2	1	1	1	1	3	0	0	0	1	0	0	0	0	0	0	1	2	0	0	1	2	0	1	0	0	0	4	4	2	1	3	3	4	4	5
29	1	8	3	2	1	4	1	2	11	3	2	1	2	1	1	1	1	1	2	0	0	0	1	1	0	0	1	0	2	0	0	0	0	1	1	1	2	0	1	2	4	4	3	1	3	3	3	3	3
26	1	3	4	2	1	1	1	2	1	1	3	6	1	1	4	1	4	1	1	1	0	0	1	1	0	0	0	0	1	1	0	1	0	2	2	1	1	1	2	1	3	3	2	4	5	5	3	3	2
18	1	2	3	2	1	1	1	2	14	7	2	2	2	1	4	1	1	1	1	0	0	0	0	0	0	0	0	0	0	0	0	0	1	0	0	0	0	0	0	0	3	4	2	3	4	3	2	5	5
29	1	9	3	2	1	2	1	2	7	8	2	1	2	1	3	2	4	1	1	0	0	2	2	1	0	0	2	0	0	2	0	2	0	1	1	1	0	1	1	0	4	4	1	1	4	3	3	4	4
24	1	6	2	2	1	3	1	2	5	9	3	1	2	1	1	2	1	1	1	0	2	0	1	1	0	1	0	0	1	1	0	0	0	1	1	1	1	1	1	0	3	4	3	2	4	4	3	3	3
32	1	5	5	2	1	3	4	2	14	9	1	3	3	1	1	1	2	1	2	0	0	0	0	1	0	0	0	0	0	0	1	0	0	0	0	0	0	1	0	0	4	4	1	2	4	4	3	4	4
21	1	1	4	2	1	1	1	2	12	2	3	1	5	1	2	2	3	1	2	0	0	0	1	0	0	0	0	0	1	0	1	1	0	1	1	1	1	1	1	0	3	4	4	2	4	3	2	3	3
28	1	3	4	2	1	1	1	2	5	9	3	2	1	1	2	1	5	1	1	0	0	0	0	0	0	0	0	0	2	1	0	0	0	0	1	0	1	0	0	0	3	3	3	3	3	3	3	3	3
22	1	5	3	2	1	3	1	2	5	9	2	2	2	1	1	2	4	1	1	0	0	0	0	0	0	0	0	0	0	1	0	0	0	1	1	1	1	0	1	1	5	5	2	1	5	5	3	3	5
21	1	1	4	2	1	1	1	2	1	7	1	2	5	1	2	1	4	1	1	0	3	0	1	1	0	2	2	0	2	1	1	1	0	2	1	0	1	2	1	0	4	4	4	1	5	3	2	2	4
24	1	1	3	2	1	1	4	2	1	1	1	2	4	1	1	2	4	1	2	0	0	0	0	0	0	0	0	0	3	0	0	0	1	0	0	0	1	0	0	1	4	5	1	1	5	2	4	3	3
22	2	2	3	2	1	1	2	2	5	9	1	1	3	2	1	3	4	1	1	0	0	0	0	0	0	0	0	0	0	0	0	0	0	0	0	0	0	0	0	0	3	3	4	4	5	2	4	4	4
23	1	2	3	2	1	1	1	2	2	1	2	2	2	1	1	1	4	1	2	1	1	1	2	1	1	3	2	0	1	1	2	2	1	2	3	2	2	1	3	2	3	3	2	2	3	3	3	3	3
30	1	5	3	2	3	5	1	2	8	8	2	1	2	1	1	2	4	1	1	1	0	0	2	1	1	1	3	1	3	3	3	1	1	1	2	1	2	2	1	1	3	3	2	1	4	3	2	3	3
24	2	4	4	2	1	2	4	2	10	4	1	7	2	2	1	1	1	1	1	0	0	0	1	0	0	0	0	0	0	0	0	0	1	0	1	1	0	0	0	0	3	4	1	1	5	5	3	3	2
23	1	1	4	2	1	1	3	2	4	7	1	2	3	1	1	1	3	1	1	0	1	2	0	0	0	3	2	0	1	2	0	1	1	1	2	2	2	1	2	2	3	4	2	1	3	4	2	5	3
41	1	15	4	2	1	3	1	2	5	9	2	2	3	1	4	2	4	1	2	0	0	0	1	0	0	0	0	0	0	0	1	0	0	1	0	0	0	1	0	1	4	3	2	2	2	3	3	3	4
40	1	21	3	2	2	5	1	2	1	1	1	7	1	1	1	3	4	1	2	0	3	0	3	1	0	0	1	0	3	0	0	1	0	1	1	0	0	0	0	0	4	3	1	2	4	5	3	4	3
23	1	7	4	2	2	2	1	2	9	10	1	2	1	1	3	2	4	1	2	0	0	0	0	1	0	0	0	0	0	0	0	0	0	0	1	0	0	0	0	1	3	4	1	1	4	4	4	3	4
23	1	1	3	2	1	0	1	2	5	9	1	2	8	4	4	2	4	1	1	0	0	2	1	1	1	1	0	0	1	0	1	3	0	1	1	1	1	1	1	2	4	4	1	1	3	3	1	2	3
31	1	6	4	1	3	3	1	1	1	4	1	2	1	1	1	2	2	1	1	1	0	0	1	0	0	1	0	0	0	0	0	0	0	1	2	0	1	0	1	0	3	3	2	2	4	5	3	3	3
22	1	4	4	1	1	2	1	1	7	8	3	1	2	1	2	1	2	1	4	1	1	2	2	1	3	1	1	0	2	1	0	0	0	0	1	0	2	2	1	1	4	4	4	1	2	4	2	2	2
40	2	19	3	1	1	3	3	1	14	4	1	2	2	2	1	2	5	5	2	0	0	0	0	0	0	0	0	0	0	0	1	2	3	0	1	0	0	0	1	0	4	3	3	2	3	3	5	5	4
24	2	2	3	1	1	2	3	1	1	6	1	2	2	2	1	3	1	1	2	0	0	0	0	0	0	0	0	0	0	0	0	0	0	0	1	0	0	0	0	0	4	4	1	1	4	5	4	4	3
23	1	1	4	1	2	1	1	1	1	4	3	3	1	1	1	2	1	6	1	3	2	0	3	0	0	1	0	1	0	1	1	1	0	1	1	1	1	1	1	0	3	3	3	2	3	5	2	2	3
25	1	4	4	1	1	3	3	1	7	6	1	1	2	1	2	2	1	1	3	1	0	0	1	0	0	0	2	0	1	1	1	1	0	1	1	0	1	1	1	0	3	4	2	1	4	4	4	5	4
22	1	5	3	1	1	3	1	1	1	3	1	4	2	1	1	1	1	1	1	0	0	2	1	1	0	0	0	0	3	0	3	0	0	1	1	0	1	1	1	3	3	3	4	1	2	4	2	2	4
21	1	4	3	1	3	2	1	1	1	3	2	2	2	1	1	1	1	1	1	0	0	0	0	0	0	0	0	0	0	0	0	1	0	1	1	0	1	1	0	0	4	5	2	1	5	5	3	5	5
18	1	3	4	1	1	1	1	1	1	3	3	1	1	1	1	1	1	1	1	0	0	0	0	0	0	0	0	0	0	0	0	0	0	0	1	0	0	0	1	0	4	4	1	1	4	3	3	3	3
26	1	6	2	1	1	2	1	1	2	3	1	3	2	1	1	1	1	1	1	0	0	0	0	0	0	0	0	0	0	0	0	0	0	0	1	0	0	0	0	2	4	4	2	2	4	3	2	3	3
31	1	3	2	1	1	2	1	1	7	6	1	2	2	1	2	1	3	1	2	1	0	3	0	0	0	0	0	0	0	0	0	0	0	0	0	0	0	0	0	0	4	5	1	1	4	3	3	3	4
35	2	5	3	1	1	2	7	1	1	3	1	2	1	2	1	2	1	1	2	1	0	0	1	1	0	0	2	0	3	0	0	3	0	0	3	0	1	1	0	0	4	5	2	1	5	2	4	4	4
33	1	1	3	1	1	1	3	1	1	3	2	3	5	1	1	2	1	1	2	1	0	0	1	0	0	0	0	0	0	0	1	3	0	0	3	1	1	1	0	2	4	4	2	1	3	5	2	3	4
20	1	1	3	1	1	1	1	1	1	3	1	2	2	1	1	1	1	1	1	0	0	0	0	0	0	0	0	0	0	0	0	0	0	0	0	0	0	0	0	0	5	4	1	1	5	4	5	4	4
27	1	4	5	1	1	2	1	1	8	3	2	1	2	1	2	2	1	1	1	1	1	1	2	1	0	3	2	0	1	2	1	0	1	2	2	1	0	0	1	3	4	2	2	2	3	4	3	2	2
20	1	5	2	1	1	2	1	1	1	3	2	2	2	1	5	2	3	1	3	2	2	1	2	1	3	2	2	1	3	2	1	0	1	1	3	0	0	3	0	3	3	3	2	4	2	5	2	4	4
41	1	19	5	1	1	3	3	1	5	9	1	7	1	1	1	2	7	1	2	0	0	0	0	0	0	0	2	0	0	0	0	0	0	0	0	0	1	0	0	0	5	4	2	1	5	4	4	5	4
18	1	1	4	1	2	1	5	1	1	1	3	1	5	1	2	2	3	1	1	0	0	0	0	1	0	0	2	0	1	0	1	1	0	1	3	0	1	1	2	0	5	4	2	2	4	5	4	5	5
21	1	5	3	1	3	2	1	1	1	7	1	2	2	1	1	2	1	1	1	1	0	0	0	1	0	0	3	0	1	1	1	1	0	2	3	2	2	2	2	2	3	3	2	1	3	3	2	2	3
25	1	4	2	1	1	3	4	1	1	1	1	2	2	1	1	2	2	1	1	0	0	2	0	0	3	0	2	0	2	0	0	0	0	1	1	1	0	0	0	0	3	3	4	2	4	4	5	4	3
24	1	2	3	1	1	1	1	1	5	9	2	2	2	1	5	3	1	1	1	3	2	2	3	0	0	0	0	0	3	1	0	2	0	1	1	0	1	1	1	0	3	3	3	1	4	4	2	4	3
26	1	1	3	1	1	2	4	1	2	1	2	7	5	1	1	2	1	1	2	1	0	0	1	0	0	0	1	0	2	0	0	1	1	1	1	0	1	1	0	2	4	3	2	2	2	3	3	3	2
34	1	6	4	1	2	1	1	1	1	1	1	1	1	1	2	2	5	1	2	0	0	0	1	0	0	0	1	0	1	1	1	1	0	2	1	1	1	0	2	0	2	1	3	5	3	5	5	4	4
24	1	2	2	1	1	1	1	1	7	8	1	2	2	1	3	2	4	1	2	0	0	0	0	0	0	0	0	0	0	0	0	1	0	0	0	0	0	0	0	0	4	4	1	1	4	3	4	4	3
29	1	11	4	1	1	2	1	1	5	9	3	7	1	1	1	2	1	1	1	0	3	2	0	1	0	0	1	0	3	0	1	0	0	0	1	0	1	1	1	1	4	4	2	2	5	5	5	5	3
24	1	5	4	1	1	2	1	1	1	9	1	2	2	1	1	1	2	1	1	0	0	0	0	0	0	0	0	0	0	0	0	2	1	0	0	0	0	0	0	0	4	4	3	3	4	4	4	4	4
25	1	2	3	1	4	4	7	1	1	1	3	2	2	1	4	1	2	6	1	1	0	0	1	1	1	1	1	0	1	1	0	1	1	1	3	1	3	1	2	2	1	3	2	4	2	2	1	2	1
37	1	7	3	1	1	7	4	1	11	4	1	2	4	1	4	2	1	1	1	1	0	2	1	1	0	0	1	0	1	1	1	1	0	1	1	0	1	1	1	1	3	3	2	1	4	2	4	3	3
23	1	1	3	1	1	2	1	1	12	2	1	1	2	1	1	2	2	1	2	1	0	0	0	1	0	0	0	0	0	0	0	0	0	0	1	0	1	1	0	0	4	4	2	1	4	3	3	4	3
29	1	5	3	1	1	3	1	1	14	1	2	3	2	1	2	1	4	1	2	1	0	2	2	0	1	1	2	0	1	1	1	3	0	2	2	2	2	2	1	2	3	3	2	1	2	3	2	2	4
41	1	21	2	1	1	2	1	1	7	4	2	2	1	4	1	2	1	1	1	0	0	0	0	0	0	0	0	0	1	1	0	0	0	1	1	0	1	1	1	1	4	4	3	1	5	3	4	4	4
50	1	2	2	1	1	2	1	1	1	4	2	1	1	5	1	1	1	1	1	1	0	0	1	0	1	2	3	0	3	2	0	0	0	1	2	0	2	0	1	1	4	5	3	1	4	2	4	4	4
37	2	3	2	1	1	2	3	1	7	9	2	7	1	2	1	1	1	1	1	1	0	0	0	0	0	0	1	0	3	2	3	3	0	3	3	0	0	0	0	0	3	4	2	2	5	2	2	3	4
32	2	6	2	1	1	4	3	1	1	1	1	1	1	2	2	2	1	1	1	1	1	0	1	1	3	0	1	0	1	1	1	1	0	1	1	1	1	1	1	0	4	4	1	1	4	3	3	3	3
40	1	4	6	1	1	1	7	1	7	6	1	1	2	1	2	1	2	1	6	1	0	0	0	1	0	0	2	0	2	3	0	1	1	2	3	1	0	1	1	1	4	5	1	1	5	5	4	5	5
23	1	1	4	1	1	1	1	1	7	4	2	2	5	1	4	2	1	1	3	1	0	1	0	1	0	1	1	0	1	0	1	0	0	0	1	0	1	1	0	1	3	5	2	1	4	4	4	4	4
20	2	1	4	1	1	1	4	1	1	1	2	2	2	2	1	1	1	6	1	1	1	0	1	1	0	1	0	0	1	1	1	1	1	1	1	1	1	1	1	1	4	4	4	1	2	4	2	3	3
19	1	1	3	1	1	2	1	1	1	1	1	2	4	1	2	1	3	1	1	0	0	0	0	0	0	0	0	0	0	0	0	0	0	1	1	1	1	1	1	0	3	5	1	1	5	5	4	5	5
40	2	3	4	1	1	1	4	1	1	1	4	2	2	2	1	2	4	6	1	0	0	0	0	1	0	0	1	0	1	0	0	0	0	1	2	1	1	1	1	0	3	3	1	1	5	5	3	5	1
63	1	28	2	1	1	4	1	1	1	1	2	1	7	5	4	2	3	1	1	0	0	0	0	0	0	0	0	0	2	0	0	0	0	0	0	0	0	0	0	0	3	4	3	1	3	5	3	5	5
40	1	1	2	1	1	1	1	1	1	1	3	5	5	1	4	1	2	1	1	1	0	2	3	2	3	2	2	0	1	2	3	3	2	2	2	2	1	3	1	3	3	4	2	2	3	3	2	2	2
35	1	4	4	1	1	3	4	1	12	3	2	2	3	1	5	2	3	1	2	0	0	0	2	0	0	0	1	0	2	0	1	0	0	1	0	0	0	1	1	1	4	4	2	2	5	5	3	5	4
42	1	22	3	1	1	4	1	1	1	1	1	7	1	5	1	1	1	1	2	0	0	0	0	0	0	2	0	0	2	3	3	3	3	3	1	3	3	3	3	3	3	3	3	4	5	4	5	5	4
22	1	3	4	1	3	3	4	1	12	3	1	2	2	1	2	1	1	1	1	0	0	0	0	1	0	0	0	0	0	0	0	0	0	0	0	0	0	0	1	0	4	4	2	1	5	1	4	3	3
33	1	11	4	1	2	2	1	1	12	4	2	2	1	1	1	1	1	1	3	1	1	0	2	1	0	1	1	0	2	1	2	1	0	1	3	1	1	1	1	1	4	4	4	1	2	4	2	3	4
25	1	8	3	1	1	1	1	1	5	9	1	1	1	1	2	1	3	1	1	0	0	0	0	0	0	0	0	0	0	0	0	2	0	0	0	0	0	0	0	0	4	4	1	1	5	5	5	5	3
33	1	1	4	1	1	2	1	1	5	9	2	2	1	1	1	1	2	1	3	0	2	0	0	0	0	0	0	0	0	0	0	0	0	1	1	0	0	0	0	0	4	4	2	1	5	5	3	5	4
25	1	8	3	1	1	1	1	1	5	9	1	1	1	1	2	1	3	1	1	0	0	0	0	0	0	0	0	0	0	0	0	2	0	0	0	0	0	0	0	0	4	4	1	1	5	5	5	5	3
20	1	3	3	1	1	1	1	1	1	4	2	7	2	1	2	1	3	6	1	0	1	1	1	0	3	1	2	0	1	1	1	1	0	1	1	0	1	1	0	2	2	3	3	1	3	2	2	3	2
32	2	13	3	1	1	2	4	1	5	4	1	1	1	2	1	2	1	1	4	1	0	0	1	0	0	1	0	0	3	0	1	1	0	1	1	1	1	1	1	1	4	4	2	2	4	5	3	3	3
22	1	1	3	1	1	2	4	1	1	9	1	1	5	1	4	1	1	6	1	0	0	0	1	1	1	2	0	0	3	1	0	1	1	0	1	0	0	0	0	0	3	3	1	1	4	3	4	4	3
18	1	1	2	1	1	1	1	1	1	3	2	7	5	1	1	2	1	1	1	0	0	0	0	0	1	1	2	0	0	0	1	0	0	0	0	0	1	0	0	1	3	4	3	3	2	4	3	3	4
20	1	6	3	1	1	3	1	1	5	9	1	7	2	1	2	1	2	1	1	1	0	0	2	0	0	0	0	0	0	0	3	1	0	1	1	0	1	1	1	1	3	4	3	2	5	4	4	5	3
23	1	4	4	2	1	2	1	1	15	6	1	2	2	1	1	1	3	1	1	1	0	0	1	0	0	0	0	0	0	1	0	1	0	1	1	0	1	1	1	2	4	4	2	1	4	3	2	3	3
23	1	1	3	2	2	1	1	1	1	4	2	1	2	1	3	2	2	6	2	1	0	0	2	1	0	3	0	0	2	3	0	3	1	3	2	1	2	1	1	0	4	4	3	3	5	3	3	4	3
24	1	2	4	2	1	6	1	1	11	4	1	1	1	1	5	2	1	1	1	1	0	2	0	0	0	0	0	0	1	0	1	2	0	1	1	0	0	0	1	1	5	3	2	3	5	5	4	5	3
23	2	3	2	2	1	2	7	1	2	1	1	2	2	2	1	3	3	1	1	0	2	3	0	1	3	2	3	1	2	2	0	3	0	2	2	1	1	2	0	0	3	3	3	2	3	3	3	3	3
21	1	6	2	2	1	2	1	1	12	2	1	7	1	1	1	1	2	1	1	0	0	0	0	0	1	3	2	0	0	0	0	0	0	1	2	0	1	0	0	1	2	4	2	1	2	3	2	4	2
26	1	10	3	2	2	3	1	1	8	4	1	7	2	1	2	2	1	1	2	0	0	0	2	0	0	0	1	0	0	3	3	0	0	1	2	1	1	2	1	1	3	5	4	3	2	4	2	2	2
36	1	10	3	2	1	1	1	1	12	3	1	1	2	1	1	2	1	1	3	0	0	0	1	0	0	0	0	0	1	1	1	1	0	0	2	0	2	1	0	2	4	4	1	1	4	4	3	4	4
30	2	1	4	2	1	4	4	1	11	3	1	2	2	2	1	2	1	1	2	1	1	3	2	1	3	1	1	1	0	1	2	3	3	2	0	2	0	2	2	0	3	2	2	1	3	3	2	3	3
34	1	17	3	2	1	2	1	1	1	1	4	2	1	1	1	3	3	1	1	1	3	0	1	3	0	3	2	0	3	0	0	3	0	1	1	0	0	1	1	0	3	3	2	3	5	5	3	2	2
33	1	7	3	2	1	2	1	1	1	1	1	2	1	1	2	2	1	1	2	0	0	0	0	0	0	0	0	0	0	1	0	0	0	1	1	0	1	1	1	0	3	4	1	2	5	2	2	2	3
20	1	4	2	2	2	2	1	1	1	3	1	7	1	1	2	1	1	1	2	0	0	0	1	1	0	0	1	0	0	0	0	0	0	1	0	1	1	1	1	0	5	5	2	1	4	5	3	5	5
29	1	1	4	2	1	1	1	1	7	3	1	2	2	1	3	1	1	1	1	1	1	0	2	0	0	1	2	0	2	1	0	1	0	1	3	0	3	1	1	0	5	5	2	1	4	5	4	4	5
28	1	5	5	2	1	2	1	1	4	3	3	1	2	1	3	2	3	1	2	0	0	0	0	0	0	0	0	0	0	0	0	0	0	0	1	0	0	1	1	0	5	5	2	1	5	4	3	5	4
20	1	2	5	2	1	1	5	1	7	3	2	1	2	1	1	1	1	1	3	0	0	0	0	0	0	0	0	0	0	0	0	0	0	1	0	0	0	0	0	0	4	4	1	1	4	5	3	4	3
33	2	4	2	2	1	2	3	1	14	1	1	4	1	2	1	2	3	5	1	1	0	0	3	0	0	0	2	0	2	2	3	2	2	0	3	0	2	0	0	0	5	5	2	1	5	5	2	2	4
35	1	10	5	2	1	2	1	1	5	9	2	7	1	1	1	2	1	1	3	1	0	0	0	0	0	0	0	0	0	1	0	0	0	0	1	1	0	1	1	1	4	5	1	1	5	3	4	4	4
24	2	2	4	2	1	2	4	1	1	3	1	1	2	2	1	1	1	1	2	0	0	2	2	1	3	0	1	0	1	0	1	2	0	1	2	0	2	0	0	0	4	4	1	1	4	4	4	4	4
34	1	8	2	2	2	3	1	1	7	6	2	7	2	1	1	2	1	1	1	1	0	0	3	0	0	0	2	0	3	2	3	1	0	2	1	0	1	1	1	1	3	3	3	3	3	3	5	3	3
22	1	2	2	2	1	1	1	1	3	8	5	3	1	1	1	3	2	1	1	0	0	0	0	0	0	0	0	0	0	0	0	0	0	0	1	0	0	0	0	0	3	4	2	1	4	3	4	4	4
22	1	4	3	2	1	2	1	1	6	9	2	1	1	1	1	2	1	2	1	1	1	2	1	1	3	1	2	0	2	2	2	1	1	1	1	2	2	1	1	3	3	4	1	1	5	4	4	5	4
18	1	1	3	2	1	1	1	1	7	7	2	7	2	1	2	1	2	1	1	0	0	2	0	0	0	0	2	0	1	0	3	1	1	1	1	1	2	1	1	2	2	4	2	1	3	3	3	3	4
23	1	1	3	2	1	1	1	1	1	1	1	2	2	1	1	1	2	1	1	1	0	2	1	1	0	1	2	0	2	1	1	3	2	1	2	1	1	2	1	3	3	3	2	1	3	3	2	2	2
26	1	3	4	2	1	2	1	1	5	9	1	2	2	1	3	1	4	1	3	0	0	0	0	1	0	0	0	0	1	1	0	0	0	1	2	1	1	1	1	1	4	4	2	1	4	4	3	4	3
18	1	1	4	2	1	1	1	1	11	3	3	2	1	1	3	2	1	1	2	1	0	0	1	1	0	0	1	0	1	1	0	0	0	1	2	1	1	1	1	1	4	4	3	2	4	4	2	3	4
27	1	5	4	2	1	2	1	1	7	3	2	4	1	1	1	1	1	1	1	1	0	0	1	0	1	0	0	0	0	1	0	0	0	1	1	0	1	0	1	1	3	4	3	2	2	4	3	3	3
21	1	1	3	2	1	1	1	1	1	1	1	2	2	1	2	1	1	1	1	0	0	0	1	0	0	0	0	1	0	0	0	1	1	0	3	0	3	1	1	1	3	3	2	3	3	4	3	4	3
17	1	1	3	2	3	1	1	1	5	9	2	2	2	1	5	2	1	1	1	1	3	1	1	1	0	1	2	0	1	1	1	1	0	2	1	0	1	1	2	1	3	3	2	1	4	4	3	2	2
29	1	2	2	2	1	2	1	1	1	1	2	2	3	1	3	2	1	1	1	0	0	0	3	0	0	0	0	0	0	3	3	2	2	0	3	0	0	3	0	0	5	5	1	1	4	5	1	5	3
30	1	1	3	2	2	3	1	1	1	1	1	7	3	1	3	2	3	1	1	0	0	1	1	0	0	1	0	0	0	0	1	2	1	1	1	0	1	2	1	2	3	3	2	1	3	3	2	3	3
18	1	2	2	2	1	1	1	1	7	8	2	1	1	1	3	2	2	1	1	0	0	0	0	0	0	0	0	0	1	1	0	0	0	1	3	1	3	1	1	1	4	3	2	1	4	4	3	3	3
20	1	1	4	2	1	1	1	1	15	4	1	2	2	1	1	2	1	1	1	1	0	0	0	0	0	0	0	0	0	0	0	0	0	0	2	0	0	1	0	0	4	5	2	1	5	5	4	5	5
50	1	26	1	2	1	2	1	1	11	4	1	1	7	5	5	1	3	5	1	0	2	0	0	0	0	0	0	2	0	0	0	2	0	1	0	0	1	0	0	2	4	4	3	4	5	5	4	4	4
19	1	1	4	2	1	1	1	1	7	8	3	1	2	1	5	1	1	1	1	1	0	0	1	1	3	2	0	1	1	2	2	1	0	2	1	1	1	2	1	0	3	3	3	4	5	4	4	4	4
39	1	12	4	2	1	2	1	1	2	3	2	1	1	1	1	1	1	1	3	2	0	0	3	1	0	0	0	0	1	1	2	0	0	1	1	0	1	1	2	2	3	3	2	1	3	3	3	3	3
38	2	5	2	2	1	3	7	1	1	3	1	2	2	2	1	1	1	6	1	1	2	0	0	0	0	0	0	0	0	0	0	0	1	1	1	0	1	1	0	0	3	3	2	1	3	2	2	4	3
33	2	10	3	2	1	1	7	1	8	3	3	2	1	2	1	1	1	1	2	1	0	0	0	1	3	0	1	0	0	1	0	1	0	1	2	2	1	1	1	1	4	3	2	1	3	5	3	3	3
27	2	8	3	2	1	4	4	1	1	3	3	1	2	2	1	2	1	1	2	0	1	1	1	1	0	1	1	0	3	0	1	1	0	1	3	1	1	2	2	0	3	3	1	1	3	3	3	3	3
29	2	5	4	2	3	1	2	1	6	4	1	2	1	2	3	2	1	1	3	0	0	0	0	1	1	1	2	0	3	0	1	1	2	0	0	0	1	1	0	1	5	4	2	4	5	4	3	4	3
23	2	3	3	2	1	1	5	1	1	1	1	1	2	2	3	2	1	1	5	0	0	1	1	1	0	1	1	1	0	1	0	1	0	1	2	1	1	0	1	0	4	4	1	1	5	3	3	4	3
18	2	1	4	2	3	2	4	1	1	1	1	1	2	2	1	3	1	1	2	1	2	0	0	1	1	0	1	0	0	2	1	0	2	2	3	2	1	1	3	0	3	3	3	4	3	2	3	3	3
25	1	5	5	2	2	1	1	1	7	3	3	1	2	1	1	1	1	1	3	0	0	0	0	0	3	0	1	0	3	1	2	0	0	1	2	0	2	1	1	2	4	4	1	1	5	5	4	5	5
21	1	3	3	2	1	3	1	1	1	1	1	1	2	1	3	2	3	1	3	0	0	0	0	0	0	0	0	0	0	0	0	0	0	0	0	0	0	0	0	0	4	4	1	1	4	5	4	5	5
22	1	3	3	2	2	1	1	1	5	1	1	2	2	1	2	1	4	1	1	0	0	0	1	0	0	0	0	0	0	0	1	2	0	0	0	0	0	1	0	1	4	4	2	1	4	4	4	4	4
19	1	3	4	2	1	1	1	1	5	9	1	2	2	1	2	2	4	1	1	0	0	0	0	0	0	0	0	0	2	0	0	3	0	1	2	0	2	1	1	1	3	3	5	4	3	4	3	4	3
36	1	6	4	2	2	1	1	1	5	9	1	2	1	1	1	1	3	4	1	0	0	0	0	0	0	0	0	0	1	1	2	1	0	1	1	1	1	1	1	1	3	3	3	1	4	5	3	4	3
50	2	10	4	2	1	2	3	1	7	8	3	6	2	2	4	1	2	1	1	0	0	2	0	1	2	1	2	0	1	0	0	2	0	1	1	0	0	0	1	0	4	5	2	2	5	3	4	4	5
30	1	15	2	2	1	4	1	1	1	1	1	7	1	1	1	2	3	1	1	1	2	1	1	1	1	3	2	1	1	2	2	1	2	1	2	1	1	1	2	3	3	2	4	3	2	3	2	2	3
34	1	10	3	2	1	3	1	1	5	1	1	2	2	1	4	1	2	1	1	3	0	0	1	0	0	3	3	1	2	3	1	3	1	2	1	2	1	2	1	1	3	3	3	3	3	3	2	2	3
30	1	1	4	2	1	1	1	1	7	6	1	2	2	1	2	1	2	1	1	0	0	0	0	1	0	0	1	0	0	0	0	0	0	0	1	0	0	0	1	1	5	5	1	1	5	5	4	5	5
42	1	6	2	2	1	3	1	1	6	2	2	7	2	1	1	1	1	1	1	0	0	2	2	2	0	2	2	1	2	0	1	3	2	2	3	0	3	3	1	1	3	4	2	2	2	1	1	3	1
35	1	5	4	2	1	2	1	1	1	1	4	1	1	1	4	1	3	1	3	1	0	0	1	1	3	3	3	0	2	1	2	1	0	1	2	1	1	2	2	1	2	3	2	3	2	3	3	3	2
30	1	1	4	2	1	1	1	1	7	6	1	2	2	1	2	1	2	1	1	0	0	0	0	1	0	0	1	0	0	0	0	0	0	0	1	0	0	0	1	1	5	5	1	1	5	5	4	5	5
23	1	1	4	2	1	1	1	1	1	4	1	2	1	1	1	1	1	1	1	1	1	0	1	1	0	1	1	1	1	1	1	2	0	1	2	1	1	1	0	2	3	3	1	1	3	4	3	3	3
20	1	1	4	2	3	1	1	1	5	4	1	1	1	1	3	1	1	1	1	1	0	0	1	0	0	1	1	0	1	0	1	3	0	2	2	0	2	3	2	2	3	4	1	1	3	4	2	2	3
18	1	1	3	2	1	1	1	1	8	6	3	2	2	1	3	1	2	1	1	1	0	2	2	1	3	2	2	0	0	1	0	1	1	1	1	0	1	1	1	0	4	4	2	2	2	5	4	4	4
[truncated: 82 more columns]
